# Supplementary material for: Targeting chondroitinase ABC to axons enhances the ability of chondroitinase to promote neurite outgrowth and sprouting
Source: PLoS One. 2020 Jan 21;15(1):e0221851. doi: 10.1371/journal.pone.0221851 (PMC6974052; doi:10.1371/journal.pone.0221851)
Supplement: S1 File — (ZIP) [file pone.0221851.s008.zip]

Archive with 9 entries (9 files):
- Supplementary material raw data/Integrin fluorescence -Fig 3.xlsx
- Supplementary material raw data/Neurite branching -Fig1B.xlsx
- Supplementary material raw data/Neurite length  - Fig 1A.xlsx
- Supplementary material raw data/PTEN  intensity  -Fig 5B.xls
- Supplementary material raw data/PTEN gene expression - Fig 5A.xls
- Supplementary material raw data/Rho A LVABC fluorescence -Fig 4.csv
- Supplementary material raw data/RhoA  control group fluorescence-Fig 4.csv
- Supplementary material raw data/Table 1  Neurite lengths.xlsx
- Supplementary material raw data/Table 2 Neurite lengths..xlsx
