# Supplementary material for: Targeting chondroitinase ABC to axons enhances the ability of chondroitinase to promote neurite outgrowth and sprouting
Source: PLoS One. 2020 Jan 21;15(1):e0221851. doi: 10.1371/journal.pone.0221851 (PMC6974052; doi:10.1371/journal.pone.0221851)
Supplement: S1 File — (ZIP) [file pone.0221851.s008.zip › Supplementary material raw data/Integrin fluorescence -Fig 3.xlsx]

## Sheet: cell body fluorescence
Control	Non-targeted	Targeted
1.61079	1.45819	1.42048
0.821775	1.16926	1.89714
3.20491	2.36521	2.67181
0.919378	2.97893	1.9647
1.48581	2.44258	2.07282
0.461129	0.844262	1.65484
1.14823	1.30125	2.71559
0.911952	1.86304	1.20634
0.430884	2.06537	1.56657
0.890884	1.21488	1.02867
1.61031	2.64471	1.18899
1.34877	1.41787	3.39523
1.24403	1.08051	1.13392
1.56005	1.09708	1.24205
1.36605	1.80952	1.10454
2.16351	0.487337	0.590035
1.15498	0.732627	2.72035
0.885731	1.18762	2.4851
1.08798	0.719419	2.17499
1.1345	0.940806	1.19551
1.94112	0.471405	1.38448
0.782225	2.28464	0.882409
1.05722	0.899368	1.06671
1.66515	1.40149	1.26101
0.856096	1.04656	1.29127
0.761562	1.24562	1.74472
1.16694	1.48168	1.94624
1.01105	0.977954	1.74434
3.27398	1.11126	0.12824
1.60136	0.670492	2.1818
0.875952	0.864354	1.1537
0.838522	1.4594	0.698144
0.951229	1.96697	0.549927
1.64319	2.11268	1.71117
0.925623	1.6574	2.35748
1.90904	2.05943	1.06417
1.53123	1.80102	1.6423
	2.36755
	2.41378	1.07859
	1.83582	1.85838
	3.29746	1.33236
		0.606747
		1.36661
		1.49239

## Sheet: Axon fluorescence
Control	Non-targeted	Targeted
1.70258	1.27658	4.61491
0.715201	0.366012	1.54382
2.4097	2.60375	3.99179
0.476113	5.85493	1.26869
0.673615	2.8487	0.871649
0.854502	2.19478	1.32017
1.02369	2.21914	2.11845
0.648542	3.83975	6.03638
0.419683	1.8132	4.53684
0.294976	0.535712	3.17524
1.07853	2.64267	1.77136
1.01198	0.544361	3.66108
0.471076	1.27914	1.79441
0.771591	2.7804	1.76085
0.812787	2.3244	1.83015
0.473683	0.030015	0.505696
1.1371	0.58817	3.8881
0.468293	1.53396	8.55942
0.30051	1.10689	2.92188
0.458398	1.13122	1.1586
0.464458	0.046143	1.50046
1.04499	1.497	1.61441
0.827566	0.631281	1.7143
0.413574	2.68215	1.05602
0.52735	0.160088	4.0849
0.510257	0.186807	0.705974
0.38384	0.993715	3.36511
0.22404	0.807378	4.52666
1.48638	6.43752
0.869394	0.064785	1.82119
0.817595	0.379853	0.027661
0.104984	0.627175
1.19179	3.47799	0.533433
0.358964	1.43763	1.70856
0.643759	2.62051	2.50233
1.76443	1.76577
0.832591	2.80194	2.83127
	1.40181
	0.669528	0.275934
	3.22722	7.36631
	4.0519	6.97702
		0.351227
		1.96014
		4.12463

## Sheet: Total fluorescence
Control	Non-targeted	Targeted
3.31337	2.73477	6.03539
1.53698	1.53527	3.44096
5.61461	4.96896	6.6636
1.39549	8.83386	3.23338
2.15942	5.29128	2.94447
1.31563	3.03905	2.97501
2.17192	3.52039	4.83404
1.56049	5.7028	7.24272
0.850566	3.87857	6.10341
1.18586	1.75059	4.20391
2.68884	5.28738	2.96034
2.36075	1.96223	7.05631
1.71511	2.35965	2.92832
2.33164	3.87748	3.0029
2.17884	4.13392	2.93469
2.63719	0.517352	1.09573
2.29208	1.3208	6.60845
1.35402	2.72158	11.0445
1.38849	1.82631	5.09686
1.5929	2.07202	2.35411
2.40558	0.517548	2.88494
1.82721	3.78164	2.49682
1.88478	1.53065	2.78101
2.07873	4.08364	2.31703
1.38345	1.20665	5.37617
1.27182	1.43243	2.4507
1.55078	2.4754	5.31135
1.23509	1.78533	6.271
4.76037	7.54878	0.12824
2.47075	0.735277	4.00298
1.69355	1.24421	1.18136
0.943506	2.08657	0.698144
2.14302	5.44496	1.08336
2.00215	3.55031	3.41973
1.56938	4.27791	4.85982
3.67346	3.82519	1.06417
2.36382	4.60296	4.47357
	3.76936
	3.08331	1.35452
	5.06305	9.22469
	7.34936	8.30938
		0.957973
		3.32676
		5.61703
