# Supplementary material for: Targeting chondroitinase ABC to axons enhances the ability of chondroitinase to promote neurite outgrowth and sprouting
Source: PLoS One. 2020 Jan 21;15(1):e0221851. doi: 10.1371/journal.pone.0221851 (PMC6974052; doi:10.1371/journal.pone.0221851)
Supplement: S1 File — (ZIP) [file pone.0221851.s008.zip › Supplementary material raw data/Neurite branching -Fig1B.xlsx]

## Sheet: Sheet1
GFP on CSA	ChABC axon	on CSA				Expt 2 Summary of results			All groups on CSA
1	4							Mean	SEM
1	4					Control GFP on CSA	P	1.32	0.09
4	2					Non-targeted ChABC		1.5	0.13
2	4					Axon-targeted ChABC		1.9	0.0969
1	3
1	2
4	2
1	3
1	3
3	3
2	2
1	3
2	3
1	1
2	1
1	2
6	3
2	3
3	2
3	3
2	2
2	2
2	2
3	3
2	3
1	3
1	3
2	3
1	2
1	3
2	3
1	3
2	1
3	2
3	2
0	5
2	3
3	2
1	2
4	3
2	2
3	2
0	2
2	4
2	2
2	3
2	2
2	2
1	3
0	5
1	3
2	3
3	4
0	4
1	2
3	2
0	4
1	4
3	3
3	2
1	1
2	1
1	3
3	2
4	2
1	2
1	2
1	3
2	4
2	4
1	2
1	1
1	2
2	3
2	2
1	4
2	2
0	3
2	3
3	3
3	3
0	3
3	3
2	2
2	4
1	3
1	3
0	3
1	2
0	3
2	1
2	2
2	3
2	1
1	1
5	3
2	2
5	1
3	3
