# Supplementary material for: Targeting chondroitinase ABC to axons enhances the ability of chondroitinase to promote neurite outgrowth and sprouting
Source: PLoS One. 2020 Jan 21;15(1):e0221851. doi: 10.1371/journal.pone.0221851 (PMC6974052; doi:10.1371/journal.pone.0221851)
Supplement: S1 File — (ZIP) [file pone.0221851.s008.zip › Supplementary material raw data/Neurite length - Fig 1A.xlsx]

## Sheet: Sheet1
Treatment	Group	Neurite Length
Control	1	149.67
Control	1	173.55
Control	1	190.3
Control	1	99.74
Control	1	185.98
Control	1	173.06
Control	1	130.59
Control	1	114.2
Control	1	210.34
Control	1	102.4
Control	1	94.45
Control	1	90.26
Control	1	259.43
Control	1	401.55
Control	1	147.1
Control	1	151.19
Control	1	96.55
Control	1	83.61
Control	1	109.2
Control	1	68.99
Control	1	146.44
Control	1	129.35
Control	1	52.94
Control	1	63.85
Control	1	88.61
Control	1	110.85
Control	1	81.62
Control	1	134.59
Control	1	85.7
Control	1	92.28
Control	1	49.72
Control	1	101.59
Control	1	59.96
Control	1	82.73
Control	1	96.05
Control	1	197.36
Control	1	117.24
Control	1	48.19
Control	1	53.19
Control	1	93.72
Control	1	81.3
Control	1	88.23
Control	1	70.4
Control	1	102.37
Control	1	123.47
Control	1	273.16
Control	1	116.48
Control	1	193.37
Control	1	131.64
Control	1	93.34
Control	1	115.55
Control	1	99.73
Control	1	94.23
Control	1	96.5
Control	1	95.94
Control	1	107.66
Control	1	100.77
Control	1	56.4
Control	1	161.59
Control	1	65.27
Control	1	169.25
Control	1	104.58
Control	1	47.58
Control	1	48.29
Control	1	50.28
Control	1	147.46
Control	1	81.62
Control	1	48.52
Control	1	69.12
Control	1	186.42
Control	1	52.59
Control	1	162.73
Control	1	166.81
Control	1	159.79
Control	1	57.71
Control	1	99.84
Control	1	41.98
Control	1	80.16
Control	1	85.07
Non-targeted	2	277.99
Non-targeted	2	81.35
Non-targeted	2	336.71
Non-targeted	2	86.04
Non-targeted	2	226.06
Non-targeted	2	101.86
Non-targeted	2	74.19
Non-targeted	2	496.22
Non-targeted	2	169.25
Non-targeted	2	143.65
Non-targeted	2	100.12
Non-targeted	2	240.69
Non-targeted	2	129.7
Non-targeted	2	167.58
Non-targeted	2	215.58
Non-targeted	2	75.35
Non-targeted	2	245.46
Non-targeted	2	159.58
Non-targeted	2	303.52
Non-targeted	2	321.53
Non-targeted	2	298.05
Non-targeted	2	127.28
Non-targeted	2	127.4
Non-targeted	2	63.06
Non-targeted	2	300.27
Non-targeted	2	422.09
Non-targeted	2	117.64
Non-targeted	2	216.58
Non-targeted	2	173.47
Non-targeted	2	165.63
Non-targeted	2	114.5
Non-targeted	2	77.19
Non-targeted	2	89.55
Non-targeted	2	75.69
Non-targeted	2	111.85
Non-targeted	2	76.72
Non-targeted	2	113.94
Non-targeted	2	98.51
Non-targeted	2	210.94
Non-targeted	2	141.03
Non-targeted	2	208.37
Non-targeted	2	142.23
Non-targeted	2	147.96
Non-targeted	2	121.24
Non-targeted	2	156.34
Non-targeted	2	142.91
Non-targeted	2	142.39
Non-targeted	2	105.87
Non-targeted	2	82.33
Non-targeted	2	159.78
Non-targeted	2	60.37
Non-targeted	2	207.27
Non-targeted	2	157.97
Non-targeted	2	121.11
Non-targeted	2	77.39
Non-targeted	2	108.46
Non-targeted	2	109.57
Non-targeted	2	149.89
Non-targeted	2	101.69
Non-targeted	2	141.82
Non-targeted	2	318.05
Non-targeted	2	151.1
Non-targeted	2	85.76
Non-targeted	2	98.8
Non-targeted	2	78.92
Non-targeted	2	246.67
Non-targeted	2	139.56
Non-targeted	2	233.34
Non-targeted	2	186.94
Non-targeted	2	131.06
Non-targeted	2	316.39
Non-targeted	2	148.95
Non-targeted	2	75.24
Non-targeted	2	66.83
Non-targeted	2	59.47
Non-targeted	2	55.02
Non-targeted	2	88.74
Non-targeted	2	86.4
Non-targeted	2	179.96
Non-targeted	2	114.15
Non-targeted	2	79.68
Non-targeted	2	290.19
Non-targeted	2	85.53
Non-targeted	2	125.39
Non-targeted	2	152.7
Non-targeted	2	114.24
Non-targeted	2	33.77
Non-targeted	2	1066.85
Non-targeted	2	88.11
Non-targeted	2	57.37
Non-targeted	2	39.39
Non-targeted	2	88.29
Non-targeted	2	137.14
Non-targeted	2	114.03
Non-targeted	2	82.62
Non-targeted	2	83.6
Non-targeted	2	86.04
Non-targeted	2	81.56
Non-targeted	2	87.62
Non-targeted	2	88.89
Non-targeted	2	130.22
Non-targeted	2	366.28
Non-targeted	2	135.75
Non-targeted	2	138.17
Non-targeted	2	309.01
Non-targeted	2	144.23
Non-targeted	2	156.31
Non-targeted	2	65.5
Non-targeted	2	206.07
Non-targeted	2	158.27
Non-targeted	2	320.26
Non-targeted	2	110.13
Non-targeted	2	212.02
Non-targeted	2	89.39
Non-targeted	2	198.66
Non-targeted	2	104.39
Non-targeted	2	93.16
Non-targeted	2	44.3
Non-targeted	2	225.8
Non-targeted	2	113.54
Non-targeted	2	122.38
Non-targeted	2	482.71
Non-targeted	2	47.5
Non-targeted	2	58.91
Non-targeted	2	361.83
Non-targeted	2	79.07
Targeted	3	291.1
Targeted	3	58.07
Targeted	3	118.44
Targeted	3	133.89
Targeted	3	54.75
Targeted	3	239.61
Targeted	3	113.98
Targeted	3	109.22
Targeted	3	151.8
Targeted	3	128.52
Targeted	3	157.8
Targeted	3	131.22
Targeted	3	74.32
Targeted	3	365.41
Targeted	3	125.4
Targeted	3	171.2
Targeted	3	93.93
Targeted	3	418.97
Targeted	3	182.11
Targeted	3	125.22
Targeted	3	94.53
Targeted	3	108.86
Targeted	3	220.52
Targeted	3	172.54
Targeted	3	154.63
Targeted	3	172.34
Targeted	3	250.97
Targeted	3	155.48
Targeted	3	198.01
Targeted	3	73.73
Targeted	3	231.02
Targeted	3	144.24
Targeted	3	83.23
Targeted	3	191.3
Targeted	3	147.38
Targeted	3	203.76
Targeted	3	326.34
Targeted	3	304.46
Targeted	3	69.49
Targeted	3	61.65
Targeted	3	334.55
Targeted	3	106.39
Targeted	3	105.14
Targeted	3	139.41
Targeted	3	109.55
Targeted	3	151.97
Targeted	3	190.59
Targeted	3	116.19
Targeted	3	316.57
Targeted	3	333.23
Targeted	3	75.88
Targeted	3	115.39
Targeted	3	72.97
Targeted	3	141.23
Targeted	3	225.82
Targeted	3	209.17
Targeted	3	129.31
Targeted	3	164.68
Targeted	3	118.98
Targeted	3	104.51
Targeted	3	117.78
Targeted	3	117.61
Targeted	3	129.3
Targeted	3	91.91
Targeted	3	117.7
Targeted	3	127.13
Targeted	3	234.24
Targeted	3	156.63
Targeted	3	231.38
Targeted	3	172.94
Targeted	3	383.51
Targeted	3	503.57
Targeted	3	358.4
Targeted	3	85.79
Targeted	3	119.49
Targeted	3	245.52
Targeted	3	339.31
Targeted	3	70.28
Targeted	3	677.32
Targeted	3	151.82
Targeted	3	83.4
Targeted	3	257.92
Targeted	3	153.25
Targeted	3	134.42
Targeted	3	118.24
Targeted	3	135.93
Targeted	3	129.62
Targeted	3	156.46
Targeted	3	111.11
Targeted	3	113.3
Targeted	3	217.89
Targeted	3	110.65
Targeted	3	129.96
Targeted	3	234.67
Targeted	3	159.23
Targeted	3	180.49
Targeted	3	111.74
Targeted	3	216.19
Targeted	3	351.73
Targeted	3	60.85
Targeted	3	159.47
Targeted	3	109.35
Targeted	3	202.29
Targeted	3	241.53
Targeted	3	215.21
Targeted	3	216.84
Targeted	3	66.52
Targeted	3	79.95
Targeted	3	230.25
Targeted	3	221.87
Targeted	3	68.33
Targeted	3	635.4
Targeted	3	676.04
Targeted	3	185.46
Targeted	3	101.86
Targeted	3	149.07
Targeted	3	350.29
Targeted	3	190.02
Targeted	3	147.08
Targeted	3	333.64
Targeted	3	217.47
Targeted	3	206.3
Targeted	3	185.73
Targeted	3	224.87
Targeted	3	184.4
Targeted	3	122.56
Targeted	3	85.14
Targeted	3	453.17
Targeted	3	170.75
Targeted	3	76.72
Targeted	3	90.42
Targeted	3	55.11
Targeted	3	43.83
