# Supplementary material for: Targeting chondroitinase ABC to axons enhances the ability of chondroitinase to promote neurite outgrowth and sprouting
Source: PLoS One. 2020 Jan 21;15(1):e0221851. doi: 10.1371/journal.pone.0221851 (PMC6974052; doi:10.1371/journal.pone.0221851)
Supplement: S1 File — (ZIP) [file pone.0221851.s008.zip › Supplementary material raw data/PTEN intensity -Fig 5B.xls]

## Sheet: Sheet2
PTEN intensity
Laminin		ChABC+CSPGs		ChABC+CSPGs+VO(OH)pic		CSPGs+VO(OH)pic
513	2	375	3	350	4	393
496	2	317	3	280	4	393
500	2	378	3	347	4	373
529	2	344	3	323	4	391
549	2	331	3	333	4	394
516	2	339	3	337	4	403
538	2	314	3	304	4	400				Number of values	200	200	200	200
545	2	348	3	287	4	381
506	2	321	3	324	4	364				Minimum	492	310	275	360
530	2	361	3	309	4	368				25% Percentile	506	326.3	300.3	374
514	2	342	3	308	4	376				Median	521	343	318.5	388
513	2	376	3	336	4	401				75% Percentile	534	361	335.8	401
545	2	365	3	329	4	401				Maximum	549	380	350	413
493	2	343	3	349	4	400
548	2	361	3	350	4	377				Mean	520	344.2	316.8	387.2
529	2	313	3	349	4	389				Std. Deviation	16.64	20.96	22.15	15.65
496	2	318	3	348	4	379				Std. Error	1.176	1.482	1.566	1.107
536	2	337	3	281	4	404
520	2	341	3	286	4	391				Lower 95% CI of mean	517.7	341.3	313.7	385.1
501	2	341	3	333	4	378				Upper 95% CI of mean	522.3	347.1	319.9	389.4
543	2	339	3	279	4	367
523	2	335	3	316	4	406				Shapiro-Wilk normality test
541	2	333	3	306	4	363				W	0.9507	0.9517	0.9465	0.9467
531	2	358	3	311	4	391				P value	< 0.0001	< 0.0001	< 0.0001	< 0.0001
494	2	361	3	302	4	365				Passed normality test (alpha=0.05)?	No	No	No	No
547	2	374	3	315	4	365				P value summary	****	****	****	****
509	2	312	3	281	4	377
524	2	336	3	307	4	399				Sum	103995	68843	63356	77448
523	2	375	3	319	4	401
526	2	316	3	337	4	388
547	2	324	3	350	4	366
508	2	314	3	284	4	413
502	2	325	3	305	4	388
528	2	352	3	292	4	387
496	2	369	3	332	4	404
519	2	312	3	336	4	389
516	2	336	3	350	4	382
533	2	343	3	303	4	399
540	2	310	3	314	4	398
509	2	371	3	305	4	384
541	2	374	3	347	4	379
520	2	332	3	346	4	381
522	2	357	3	332	4	368
499	2	352	3	332	4	364
503	2	325	3	325	4	361
548	2	329	3	340	4	393
495	2	372	3	343	4	412
502	2	362	3	335	4	394
517	2	370	3	335	4	369
495	2	337	3	276	4	411
530	2	364	3	318	4	396
536	2	328	3	350	4	384
534	2	374	3	304	4	360
524	2	346	3	314	4	395
540	2	379	3	344	4	388
548	2	354	3	338	4	412
546	2	340	3	300	4	364
501	2	363	3	335	4	385
511	2	328	3	342	4	393
534	2	380	3	333	4	381
543	2	328	3	335	4	408
526	2	356	3	308	4	367
536	2	379	3	346	4	402
532	2	313	3	334	4	405
539	2	358	3	280	4	397
530	2	313	3	336	4	399
544	2	352	3	286	4	408
499	2	332	3	350	4	412
510	2	345	3	279	4	374
520	2	378	3	297	4	393
493	2	369	3	301	4	372
504	2	351	3	288	4	366
543	2	359	3	278	4	381
502	2	339	3	340	4	399
535	2	353	3	335	4	398
541	2	372	3	315	4	361
493	2	319	3	275	4	398
544	2	316	3	314	4	408
535	2	353	3	306	4	381
493	2	337	3	302	4	406
532	2	318	3	320	4	412
544	2	349	3	350	4	364
494	2	350	3	334	4	402
495	2	350	3	297	4	369
521	2	335	3	301	4	384
496	2	334	3	308	4	377
529	2	365	3	289	4	388
521	2	370	3	329	4	367
505	2	344	3	326	4	366
510	2	310	3	299	4	370
499	2	319	3	309	4	375
508	2	368	3	284	4	371
536	2	375	3	341	4	411
522	2	369	3	337	4	369
498	2	335	3	325	4	376
499	2	329	3	295	4	393
498	2	318	3	325	4	386
520	2	339	3	328	4	395
517	2	310	3	334	4	383
505	2	340	3	291	4	406
544	2	334	3	280	4	380
535	2	377	3	328	4	385
535	2	337	3	334	4	368
545	2	317	3	328	4	364
496	2	318	3	289	4	369
493	2	360	3	331	4	375
534	2	347	3	348	4	401
547	2	368	3	313	4	376
523	2	370	3	314	4	401
519	2	324	3	299	4	374
532	2	341	3	324	4	400
536	2	374	3	312	4	387
533	2	313	3	281	4	412
534	2	373	3	320	4	386
541	2	353	3	322	4	400
511	2	368	3	346	4	367
525	2	337	3	333	4	410
521	2	345	3	296	4	400
498	2	338	3	307	4	379
507	2	366	3	330	4	403
535	2	379	3	312	4	396
495	2	361	3	279	4	395
542	2	321	3	286	4	403
510	2	332	3	307	4	396
527	2	376	3	311	4	366
520	2	323	3	313	4	402
527	2	353	3	276	4	364
545	2	340	3	339	4	409
492	2	319	3	344	4	389
498	2	350	3	339	4	392
509	2	375	3	302	4	403
524	2	352	3	284	4	400
523	2	348	3	343	4	365
509	2	318	3	285	4	367
517	2	357	3	312	4	413
509	2	339	3	346	4	376
529	2	327	3	337	4	375
494	2	363	3	299	4	400
511	2	340	3	346	4	374
495	2	364	3	279	4	375
532	2	380	3	285	4	409
522	2	313	3	295	4	367
527	2	319	3	288	4	366
529	2	337	3	297	4	409
537	2	375	3	307	4	392
514	2	343	3	322	4	406
531	2	321	3	277	4	411
541	2	346	3	308	4	403
526	2	327	3	322	4	405
516	2	360	3	292	4	360
495	2	347	3	343	4	373
511	2	370	3	349	4	397
495	2	334	3	311	4	410
511	2	350	3	331	4	372
493	2	361	3	347	4	363
538	2	340	3	335	4	370
496	2	324	3	283	4	367
501	2	310	3	343	4	381
530	2	359	3	313	4	407
525	2	327	3	305	4	377
530	2	372	3	285	4	376
519	2	380	3	328	4	402
535	2	312	3	342	4	409
513	2	358	3	323	4	377
526	2	336	3	336	4	370
530	2	331	3	282	4	395
546	2	323	3	323	4	389
527	2	343	3	288	4	392
511	2	318	3	342	4	392
512	2	311	3	277	4	401
525	2	333	3	349	4	362
506	2	316	3	311	4	378
543	2	313	3	321	4	388
548	2	312	3	336	4	407
511	2	313	3	321	4	400
515	2	321	3	299	4	407
498	2	311	3	319	4	412
504	2	352	3	288	4	360
513	2	359	3	338	4	370
531	2	374	3	315	4	378
506	2	366	3	330	4	388
533	2	364	3	313	4	367
509	2	360	3	330	4	409
530	2	330	3	330	4	412
503	2	317	3	332	4	380
517	2	373	3	339	4	365
516	2	344	3	305	4	390
503	2	348	3	290	4	402
513	2	322	3	349	4	389
514	2	326	3	335	4	382
542	2	350	3	305	4	402
506	2	346	3	315	4	382
535	2	359	3	324	4	406
509	2	327	3	308	4	391
505	2	380	3	339	4	360
497	2	351	3	305	4	379
528	2	320	3	309	4	409
532	2	326	3	312	4	381
498	2	351	3	338	4	392
533	2	380	3	275	4	378
519.975	344.215	316.78	387.24		4
375
317
378
344
331
339
314
348
321
361
342
376
365
343
361
313
318
337
341
341
339
335
333
358
361
374
312
336
375
316
324
314
325
352
369
312
336
343
310
371
374
332
357
352
325
329
372
362
370
337
364
328
374
346
379
354
340
363
328
380
328
356
379
313
358
313
352
332
345
378
369
351
359
339
353
372
319
316
353
337
318
349
350
350
335
334
365
370
344
310
319
368
375
369
335
329
318
339
310
340
334
377
337
317
318
360
347
368
370
324
341
374
313
373
353
368
337
345
338
366
379
361
321
332
376
323
353
340
319
350
375
352
348
318
357
339
327
363
340
364
380
313
319
337
375
343
321
346
327
360
347
370
334
350
361
340
324
310
359
327
372
380
312
358
336
331
323
343
318
311
333
316
313
312
313
321
311
352
359
374
366
364
360
330
317
373
344
348
322
326
350
346
359
327
380
351
320
326
351
380
350
280
347
323
333
337
304
287
324
309
308
336
329
349
350
349
348
281
286
333
279
316
306
311
302
315
281
307
319
337
350
284
305
292
332
336
350
303
314
305
347
346
332
332
325
340
343
335
335
276
318
350
304
314
344
338
300
335
342
333
335
308
346
334
280
336
286
350
279
297
301
288
278
340
335
315
275
314
306
302
320
350
334
297
301
308
289
329
326
299
309
284
341
337
325
295
325
328
334
291
280
328
334
328
289
331
348
313
314
299
324
312
281
320
322
346
333
296
307
330
312
279
286
307
311
313
276
339
344
339
302
284
343
285
312
346
337
299
346
279
285
295
288
297
307
322
277
308
322
292
343
349
311
331
347
335
283
343
313
305
285
328
342
323
336
282
323
288
342
277
349
311
321
336
321
299
319
288
338
315
330
313
330
330
332
339
305
290
349
335
305
315
324
308
339
305
309
312
338
275
393
393
373
391
394
403
400
381
364
368
376
401
401
400
377
389
379
404
391
378
367
406
363
391
365
365
377
399
401
388
366
413
388
387
404
389
382
399
398
384
379
381
368
364
361
393
412
394
369
411
396
384
360
395
388
412
364
385
393
381
408
367
402
405
397
399
408
412
374
393
372
366
381
399
398
361
398
408
381
406
412
364
402
369
384
377
388
367
366
370
375
371
411
369
376
393
386
395
383
406
380
385
368
364
369
375
401
376
401
374
400
387
412
386
400
367
410
400
379
403
396
395
403
396
366
402
364
409
389
392
403
400
365
367
413
376
375
400
374
375
409
367
366
409
392
406
411
403
405
360
373
397
410
372
363
370
367
381
407
377
376
402
409
377
370
395
389
392
392
401
362
378
388
407
400
407
412
360
370
378
388
367
409
412
380
365
390
402
389
382
402
382
406
391
360
379
409
381
392
378
