# Supplementary material for: Targeting chondroitinase ABC to axons enhances the ability of chondroitinase to promote neurite outgrowth and sprouting
Source: PLoS One. 2020 Jan 21;15(1):e0221851. doi: 10.1371/journal.pone.0221851 (PMC6974052; doi:10.1371/journal.pone.0221851)
Supplement: S1 File — (ZIP) [file pone.0221851.s008.zip › Supplementary material raw data/PTEN gene expression - Fig 5A.xls]

## Sheet: Sheet1
Name	Cp	Concentration	Standard	Status	CP
s1PTEN			500	2.69897	27.14	454.755
s1PTEN			500	2.69897	27.12	459.433
s1PTEN			500	2.69897	27.23	434.288	2.65272	27.1633
S2PTEN			250	2.39794	28.52	224.446
S2PTEN			250	2.39794	28.23	260.349
S2PTEN			250	2.39794	27.91	306.667	2.42131	28.22
S3PTEN			125	2.09691	29.73	120.843
S3PTEN			125	2.09691	29.61	128.496
S3PTEN			125	2.09691	29.71	122.086	2.09275	29.6833
S4PTEN			62.5	1.79588	30.94	65.0629
S4PTEN			62.5	1.79588	31.13	59.0352
S4PTEN			62.5	1.79588	31.09	60.256	1.78853	31.0533
S5PTEN			31.25	1.49485	32.48	29.5877
S5PTEN			31.25	1.49485	32.65	27.1227
S5PTEN			31.25	1.49485	32.32	32.1119	1.4714	32.4833
S6PTEN			0
S6PTEN			0
S6PTEN			0
s1PTEN	28.01		0	291.37
s1PTEN	28.16		0	269.843
s1PTEN	28.17		0	268.466
S2PTEN	28.57		0	218.776
S2PTEN	28.3		0	251.189
S2PTEN	28.59		0	216.549
S3PTEN	27.75		0	332.83
S3PTEN	27.39		0	400.149
S3PTEN	27.19		0	443.268
S4PTEN	27.73		0	336.253
S4PTEN	27.61		0	357.547
S4PTEN	27.64		0	352.101
S5PTEN	27.94		0	301.995
S5PTEN	27.98		0	295.877
S5PTEN	27.74		0	334.537
S6PTEN	27.73		0	336.253
S6PTEN	27.65		0	350.303
S6PTEN	27.44		0	390.042
s1PTEN	27.44		0	390.042
s1PTEN	27.48		0	382.14
s1PTEN	27.67		0	346.737
S2PTEN	27.16		0	450.125
S2PTEN	27.48		0	382.14
S2PTEN	27.81		0	322.767
S3PTEN	28.56		0	219.898
S3PTEN	28.32		0	248.631
S3PTEN	28.32		0	248.631
S4PTEN	28.27		0	255.074
S4PTEN	28.2		0	264.376
S4PTEN	28.38		0	241.114
S5PTEN	28.35		0	244.844
S5PTEN	27.73		0	336.253
S5PTEN	27.71		0	339.712
S6PTEN	27.27		0	425.49
S6PTEN	27.55		0	368.695
S6PTEN	27.49		0	380.189
					cp
actb	22.08		500	2.69897	22.08
actb	22.02		500	2.69897	22.02
actb	22.17		500	2.69897	22.17
actb	23.77		250	2.39794	23.77
actb	24.05		250	2.39794	24.05
actb	23.93		250	2.39794	23.93
actb	25.07		125	2.09691	25.07
actb	25.77		125	2.09691	25.77
actb	25.85		125	2.09691	25.85
actb	27.05		62.5	1.79588	27.05
actb	26.73		62.5	1.79588	26.73
actb	27.22		62.5	1.79588	27.22
actb	28.79		31.3	1.49554	28.79		Slope	Intercept
actb	28.37		31.3	1.49554	28.37		-5.2	36.4
actb	28.17		31.3	1.49554	28.17
actb			0
actb	27.56		0	? - Detector Call uncertain
actb			0
actb	23.59		0	290.711
actb	23.97		0	245.688
actb	23.89		0	254.548
actb	23.58		0	292.001
actb	23.75		0	270.827
actb	22.96		0	384.251
actb	23.3		0	330.545
actb	22.97		0	382.554
actb	22.73		0	425.448
actb	23.25		0	337.945
actb	23.5		0	302.531
actb	23.36		0	321.879
actb	23.41		0	314.831
actb	23.77		0	268.439
actb	23.55		0	295.906
actb	23.06		0	367.608
actb	23.22		0	342.464
actb	23.45		0	309.303
actb	23.92		0	251.189
actb	23.99		0	243.522
actb	23.74		0	272.029
actb	23.67		0	280.593
actb	23.67		0	280.593
actb	23.62		0	286.875
actb	24.06		0	236.09
actb	24.61		0	185.058
actb	24.71		0	177.042
actb	19.78		0
actb	24.52		0	192.582
actb
actb	23.64		0	284.345
actb	23.78		0	267.253
actb	23.66		0	281.838
actb	23.85		0	259.096
actb	24.06		0	236.09
actb	24.1		0	231.945
actb	23.08		0	364.367
SSOCS1			500	2.69897	31.7
SSOCS1			500	2.69897	31.88
SSOCS1			500	2.69897	31.98
SS0CS2			500	2.69897	32.78
SS0CS2			250	2.39794	33.65
SS0CS2			250	2.39794	32.34
SSOCS3			250	2.39794	33.82
SSOCS3			125	2.09691	34.07
SSOCS3			125	2.09691	35.98
SSOCS4			125	2.09691	34.77
SSOCS4			62.5	1.79588	34.45
SSOCS4			62.5	1.79588
SSOCS5			62.5	1.79588
SSOCS5			31.3	1.49554	38.75
SSOCS5			31.3	1.49554	38.29
SSOCS6			0
SSOCS6			0
SSOCS6			0
C1	32.62		0	352.321
C1	32.58		0	359.006
C1
C2	31.52		0	590.784
C2	31.66		0	553.168
C2	31.51		0	593.567
C3	32.1		0	449.843
C3	31.77		0	525.301
C3	32.11		0	447.734
C4	31.51		0	593.567
C4	31.12		0	712.954
C4	31.54		0	585.257
C5	31.67		0	550.575
C5	32.13		0	443.546
C5	32.04		0	462.707
C6	32.71		0	337.731
C6	31.93		0	487.254
C6	31.8		0	517.947
C7	32.88		0	311.801
C7	33.55		0	227.585
C7	33.56		0	226.518
C8	32.62		0	352.321
C8	33.32		0	253.561
C8	32.87		0	313.27
C9	33.44		0	239.658
C9	33.55		0	227.585
C9	34.03		0	181.628
C10	33.71		0	211.101
C10	33.22		0	265.76
C10	34.08		0	177.411
C11	33.02		0	291.948
C11	31.88		0	498.838
C11	32.75		0	331.442
C12	33.09		0	282.501
C12	33		0	294.705
C12	32.37		0	396.241
C13	34.89		0	121.248
C13	35.69		0	83.2546
C13
C14	36.4		0	59.6362
C14
C14
C15	32.36		0	398.107
C15	31.73		0	535.268
C15	31.47		0	604.829
CONTROL			0
CONTROL			0
CONTROL			0
Sample 259			0
Sample 260			0
Sample 261			0
Sample 262			0
Sample 263			0
Sample 264			0
Sample 265			0
Sample 266			0
Sample 267			0
Sample 268			0
Sample 269			0
Sample 270			0
Sample 271			0
Sample 272			0
Sample 273			0
Sample 274	18.22		0
Sample 275	21.89		0
Sample 276			0
Sample 277			0
Sample 278			0
Sample 279			0
Sample 280			0
Sample 281			0
Sample 282			0
Sample 283			0
Sample 284			0
Sample 285			0
Sample 286			0
Sample 287			0
Sample 288			0
Sample 289			0
Sample 290			0
Sample 291			0
Sample 292			0
Sample 293			0
Sample 294			0
Sample 295			0
Sample 296			0
Sample 297			0
Sample 298			0
Sample 299			0
Sample 300			0
Sample 301			0
Sample 302			0
Sample 303			0
Sample 304			0
Sample 305			0
Sample 306			0
Sample 307			0
Sample 308			0
Sample 309			0
Sample 310			0
Sample 311			0
Sample 312			0
Sample 313			0
Sample 314			0
Sample 315			0
Sample 316			0
Sample 317			0
Sample 318			0
Sample 319			0
Sample 320			0
Sample 321			0
Sample 322			0
Sample 323			0
Sample 324			0
Sample 325			0
Sample 326			0
Sample 327			0
Sample 328			0
Sample 329			0
Sample 330			0
Sample 331			0
Sample 332			0
Sample 333			0
Sample 334			0
Sample 335			0
Sample 336			0
Sample 337			0
Sample 338			0
Sample 339			0
Sample 340			0
Sample 341			0
Sample 342			0
Sample 343			0
Sample 344			0
Sample 345			0
Sample 346			0
Sample 347			0
Sample 348			0
Sample 349			0
Sample 350			0
Sample 351			0
Sample 352			0
Sample 353			0
Sample 354			0
Sample 355			0
Sample 356			0
Sample 357			0
Sample 358			0
Sample 359			0
Sample 360			0
Sample 361			0
Sample 362			0
Sample 363			0
Sample 364			0
Sample 365			0
Sample 366			0
Sample 367			0
Sample 368			0
Sample 369			0
Sample 370			0
Sample 371			0
Sample 372			0
Sample 373			0
Sample 374			0
Sample 375			0
Sample 376			0
Sample 377			0
Sample 378			0
Sample 379			0
Sample 380			0
Sample 381			0
Sample 382			0
Sample 383			0
Sample 384			0

## Sheet: Sheet2
	Name	Cp	Concentration	Standard	Status							PTEN	BACT			pten Rela				Average PTEN		Average PTEN
C1	s1PTEN			500	2.69897							291.37	290.711			1.00227
C1	s1PTEN			500	2.69897							269.843	245.688			1.09831						TTEST
C1	s1PTEN			500	2.69897							268.466	254.548			1.05468		VO(OH)Pic	VABC	1.05175		0.0176209					PTEN
C2	S2PTEN			250	2.39794							218.776	292.001			0.74923		VO(OH)Pic	VABC	0.746759		0.0914972			Average		SEM
C2	S2PTEN			250	2.39794							251.189	270.827			0.927487		VO(OH)Pic	VABC	1.0316		0.475854		VOOHpc LC ABC 1	0.94337		0.0984774
C2	S2PTEN			250	2.39794							216.549	384.251			0.56356		LVABC		1.09025				LVABC 1	1.07349		0.106081
C3	S3PTEN			125	2.09691							332.83	330.545			1.00691		LVABC		1.064				VOOHpi	1.35191		0.0169615
C3	S3PTEN			125	2.09691							400.149	382.554			1.046		LVABC		1.06621				Control samples 1	1.36511		0.0084052		Control	1.36511	0.0084052
C3	S3PTEN			125	2.09691							443.268	425.448			1.04189		VO(OH)Pic		1.46555							0.133482		LVABC	1.07349	0.106081
C4	S4PTEN			62.5	1.79588							336.253	337.945			0.994994		VO(OH)Pic		1.36374									VOOPICLVABC	0.94337	0.0984774
C4	S4PTEN			62.5	1.79588							357.547	302.531			1.18185		VO(OH)Pic		1.22644									VOOPIC	1.35191	0.0169615
C4	S4PTEN			62.5	1.79588							352.101	321.879			1.09389		CONTROL		1.3728
C5	S5PTEN			31.25	1.49485							301.995	314.831			0.959231		CONTROL		1.1082
C5	S5PTEN			31.25	1.49485							295.877	268.439			1.10221		CONTROL		1.61434
C5	S5PTEN			31.25	1.49485							334.537	295.906			1.13055
C6	S6PTEN			0								336.253	367.608			0.914707
C6	S6PTEN			0								350.303	342.464			1.02289
C6	S6PTEN			0								390.042	309.303			1.26103
C7	s1PTEN	28.01		0	291.37							390.042	251.189			1.55278
C7	s1PTEN	28.16		0	269.843							382.14	243.522			1.56922
C7	s1PTEN	28.17		0	268.466							346.737	272.029			1.27463
C8	S2PTEN	28.57		0	218.776							450.125	280.593			1.60419
C8	S2PTEN	28.3		0	251.189							382.14	280.593			1.3619
C8	S2PTEN	28.59		0	216.549							322.767	286.875			1.12511
C9	S3PTEN	27.75		0	332.83							219.898	236.09			0.931419
C9	S3PTEN	27.39		0	400.149							248.631	185.058			1.34353
C9	S3PTEN	27.19		0	443.268							248.631	177.042			1.40436
C10	S4PTEN	27.73		0	336.253							255.074
C10	S4PTEN	27.61		0	357.547							264.376	192.582			1.3728
C10	S4PTEN	27.64		0	352.101							241.114
C11	S5PTEN	27.94		0	301.995							244.844	284.345			0.861078
C11	S5PTEN	27.98		0	295.877							336.253	267.253			1.25818
C11	S5PTEN	27.74		0	334.537							339.712	281.838			1.20534
C12	S6PTEN	27.73		0	336.253							425.49	259.096			1.6422
C12	S6PTEN	27.65		0	350.303							368.695	236.09			1.56167
C12	S6PTEN	27.44		0	390.042							380.189	231.945			1.63914
	s1PTEN	27.44		0	390.042
	s1PTEN	27.48		0	382.14
	s1PTEN	27.67		0	346.737
	S2PTEN	27.16		0	450.125
	S2PTEN	27.48		0	382.14
	S2PTEN	27.81		0	322.767
	S3PTEN	28.56		0	219.898
	S3PTEN	28.32		0	248.631
	S3PTEN	28.32		0	248.631
	S4PTEN	28.27		0	255.074
	S4PTEN	28.2		0	264.376
	S4PTEN	28.38		0	241.114
	S5PTEN	28.35		0	244.844
	S5PTEN	27.73		0	336.253
	S5PTEN	27.71		0	339.712
	S6PTEN	27.27		0	425.49
	S6PTEN	27.55		0	368.695
	S6PTEN	27.49		0	380.189
	actb	22.08		500	2.69897
	actb	22.02		500	2.69897
	actb	22.17		500	2.69897
	actb	23.77		250	2.39794
	actb	24.05		250	2.39794
	actb	23.93		250	2.39794
	actb	25.07		125	2.09691
	actb	25.77		125	2.09691
	actb	25.85		125	2.09691
	actb	27.05		62.5	1.79588
	actb	26.73		62.5	1.79588
	actb	27.22		62.5	1.79588
	actb	28.79		31.3	1.49554
	actb	28.37		31.3	1.49554
	actb	28.17		31.3	1.49554
	actb			0
	actb	27.56		0	? - Detector Call uncertain
	actb			0
	actb	23.59		0	290.711
	actb	23.97		0	245.688
	actb	23.89		0	254.548
	actb	23.58		0	292.001
	actb	23.75		0	270.827
	actb	22.96		0	384.251
	actb	23.3		0	330.545
	actb	22.97		0	382.554
	actb	22.73		0	425.448
	actb	23.25		0	337.945
	actb	23.5		0	302.531
	actb	23.36		0	321.879
	actb	23.41		0	314.831
	actb	23.77		0	268.439
	actb	23.55		0	295.906
	actb	23.06		0	367.608
	actb	23.22		0	342.464
	actb	23.45		0	309.303
	actb	23.92		0	251.189
	actb	23.99		0	243.522
	actb	23.74		0	272.029
	actb	23.67		0	280.593
	actb	23.67		0	280.593
	actb	23.62		0	286.875
	actb	24.06		0	236.09
	actb	24.61		0	185.058
	actb	24.71		0	177.042
	actb	19.78		0
	actb	24.52		0	192.582
	actb
	actb	23.64		0	284.345
	actb	23.78		0	267.253
	actb	23.66		0	281.838
	actb	23.85		0	259.096
	actb	24.06		0	236.09
	actb	24.1		0	231.945

## Sheet: Sheet3
PTEN
