# Supplementary material for: Targeting chondroitinase ABC to axons enhances the ability of chondroitinase to promote neurite outgrowth and sprouting
Source: PLoS One. 2020 Jan 21;15(1):e0221851. doi: 10.1371/journal.pone.0221851 (PMC6974052; doi:10.1371/journal.pone.0221851)
Supplement: S1 File — (ZIP) [file pone.0221851.s008.zip › Supplementary material raw data/Rho A LVABC fluorescence -Fig 4.csv]

	Label	Area	Mean	Min	Max	IntDen	%Area	RawIntDen	Corrected		Corrected total cell fluorescence	bkg
1	Image002_ch00.jpg:0382-0461	3426	253.065	0	255	867000	99.241	867000	866980.8144		852114.5439	3	Image004_ch00.jpg	12507	1.244	0	255	15555	0.488	15555
2	Image002_ch00.jpg:0301-0702	2424	245.953	0	255	596190	96.452	596190	596176.4256		585658.0836	4	Image006_ch00.jpg	36784	5.12	2	14	188325	0.035	188325
3	Image002_ch00.jpg:0243-0838	4216	249.435	0	255	1051620	97.818	1051620	1051596.39		1033302.112	5	Image006_ch00.jpg	56924	5.512	3	16	313754	0.141	313754
4	Image002_ch00.jpg:0091-1281	859	235.407	0	255	202215	92.317	202215	202210.1896		198482.7739	6	Image006_ch00.jpg	14156	5.481	3	14	77593	0.106	77593
5	Image002_ch00.jpg:0119-0072	406	250.603	0	255	101745	98.276	101745	101742.7264		99980.9909
6	Image002_ch00.jpg:0580-0131	526	243.365	0	255	128010	95.437	128010	128007.0544		125724.6089				4.33925
7	Image002_ch00.jpg:0584-0699	977	235.947	0	255	230520	92.528	230520	230514.5288		226275.0816
8	Image002_ch00.jpg:0744-0057	597	191.784	0	255	114495	75.209	114495	114491.6568		111901.1246
9	Image002_ch00.jpg:0816-0075	1113	255	255	255	283815	100	283815	283808.7672		278979.182
10	Image002_ch00.jpg:0991-0012	1186	233.069	0	255	276420	91.4	276420	276413.3584		271267.0079
16	Image004_ch00.jpg:0434-0734	3494	255	255	255	890970	100	890970	890950.4336		875789.0941
17	Image004_ch00.jpg:0390-0436	1192	254.786	0	255	303705	99.916	303705	303698.3248		298525.9388
18	Image004_ch00.jpg:0416-0357	1011	255	255	255	257805	100	257805	257799.3384		253412.3567
19	Image004_ch00.jpg:0728-0446	1644	255	255	255	419220	100	419220	419210.7936		412077.0666
20	Image004_ch00.jpg:0790-0189	1452	255	255	255	370260	100	370260	370251.8688		363951.2778
21	Image004_ch00.jpg:0527-1291	2141	254.524	0	255	544935	99.813	544935	544923.0104		535632.6762
22	Image004_ch00.jpg:0025-1351	199	229.372	0	255	45645	89.95	45645	45643.8856		44780.37485
23	Image006_ch00.jpg:1000-1361	836	250.12	0	255	209100	98.086	209100	209095.3184		205467.7054
24	Image006_ch00.jpg:0250-1132	1066	255	255	255	271830	100	271830	271824.0304		267198.3899
25	Image006_ch00.jpg:0884-1074	1506	252.291	0	255	379950	98.938	379950	379941.5664		373406.6559
26	Image006_ch00.jpg:0497-0887	868	227.679	0	255	197625	89.286	197625	197620.1392		193853.6702
27	Image006_ch00.jpg:0337-0805	3054	252.746	0	255	771885	99.116	771885	771867.8976		758615.8281
28	Image006_ch00.jpg:0036-0383	1058	253.795	0	255	268515	99.527	268515	268509.0752		263918.1487
29	Image006_ch00.jpg:0466-0527	1351	254.811	0	255	344250	99.926	344250	344242.4344		338380.1077
30	Image008_ch00.jpg:0440-0767	921	253.062	0	255	233070	99.24	233070	233064.8424		229068.3932
31	Image008_ch00.jpg:0490-0788	620	252.121	0	255	156315	98.871	156315	156311.528		153621.193
32	Image008_ch00.jpg:0658-0914	744	246.774	0	255	183600	96.774	183600	183595.8336		180367.4316
33	Image008_ch00.jpg:0933-0110	1369	252.02	0	255	345015	98.831	345015	345007.3336		339066.9004
34	Image008_ch00.jpg:0181-1360	93	191.935	0	255	17850	75.269	17850	17849.4792		17445.92895
35	Image008_ch00.jpg:0337-1063	72	230.208	0	255	16575	90.278	16575	16574.5968		16262.1708
36	Image010_ch00.jpg:0757-1339	1489	255	255	255	379695	100	379695	379686.6616		373225.5184
37	Image010_ch00.jpg:0218-1078	1135	247.811	0	255	281265	97.181	281265	281258.644		276333.5953
38	Image012_ch00.jpg:0154-0707	2054	255	255	255	523770	100	523770	523758.4976		514845.6781
39	Image012_ch00.jpg:0014-0556	311	251.72	0	255	78285	98.714	78285	78283.2584		76933.75165
40	Image012_ch00.jpg:0201-0842	1602	255	255	255	408510	100	408510	408501.0288		401549.5503
41	Image012_ch00.jpg:0365-0281	492	255	255	255	125460	100	125460	125457.2448		123322.3338
42	Image012_ch00.jpg:0606-0350	322	226.491	0	255	72930	88.82	72930	72928.1968		71530.9583
43	Image012_ch00.jpg:1028-0288	649	255	255	255	165495	100	165495	165491.3656		162675.1924
44	Image012_ch00.jpg:0171-0011	627	255	255	255	159885	100	159885	159881.4888		157160.7791
45	Image014_ch00.jpg:0399-1293	1913	250.335	0	255	478890	98.17	478890	478879.2872		470578.302
46	Image014_ch00.jpg:0019-0780	709	255	255	255	180795	100	180795	180791.0296		177714.5014
47	Image014_ch00.jpg:0336-0647	1020	249.5	0	255	254490	97.843	254490	254484.288		250058.253
48	Image014_ch00.jpg:0243-0184	3331	254.923	0	255	849150	99.97	849150	849131.3464		834677.3047
49	Image014_ch00.jpg:0410-0566	849	253.498	0	255	215220	99.411	215220	215215.2456		211531.2224
50	Image014_ch00.jpg:0481-0206	4572	254.331	0	255	1162800	99.738	1162800	1162774.397		1142935.346
51	Image014_ch00.jpg:0613-0791	361	233.809	0	255	84405	91.69	84405	84402.9784		82836.50915
52	Image014_ch00.jpg:0471-1021	829	253.462	0	255	210120	99.397	210120	210115.3576		206518.1194
53	Image014_ch00.jpg:0751-0643	4853	252.951	0	255	1227570	99.196	1227570	1227542.823		1206484.443
54	Image014_ch00.jpg:0835-1175	806	237.916	0	255	191760	93.3	191760	191755.4864		188258.0509
55	Image014_ch00.jpg:0975-1177	466	249.528	0	255	116280	97.854	116280	116277.3904		114255.2999
56	Image016_ch00.jpg:0160-0922	1347	230.579	0	255	310590	90.423	310590	310582.4568		304737.4871
57	Image016_ch00.jpg:0221-1111	896	255	255	255	228480	100	228480	228474.9824		224587.0144
58	Image016_ch00.jpg:0288-1061	820	254.378	0	255	208590	99.756	208590	208585.408		205027.223
59	Image016_ch00.jpg:0663-1179	8581	253.128	0	255	2172090	99.266	2172090	2172041.946		2134806.842
60	Image016_ch00.jpg:0824-0886	11116	253.991	0	255	2823360	99.604	2823360	2823297.75		2775062.647
61	Image016_ch00.jpg:0559-0600	10641	254.161	0	255	2704530	99.671	2704530	2704470.41		2658296.451
62	Image016_ch00.jpg:0467-0644	1844	254.723	0	255	469710	99.892	469710	469699.6736		461698.0966
63	Image016_ch00.jpg:0863-0639	3610	254.859	0	255	920040	99.945	920040	920019.784		904355.0915
64	Image016_ch00.jpg:0454-0025	1135	252.753	0	255	286875	99.119	286875	286868.644		281943.5953
65	Image016_ch00.jpg:0499-0921	4987	50.877	0	255	253725	19.952	253725	253697.0728		232057.2331
66	Image016_ch00.jpg:0090-0508	3149	17.815	0	255	56100	6.986	56100	56082.3656		42418.06735
67	Image016_ch00.jpg:0454-0312	4155	34.736	0	255	144330	13.622	144330	144306.732		126277.1483
68	Image016_ch00.jpg:0810-0210	4079	12.941	0	255	52785	5.075	52785	52762.1576		35062.35685
69	Image016_ch00.jpg:0771-0092	419	251.348	0	255	105315	98.568	105315	105312.6536		103494.5079
70	Image016_ch00.jpg:0818-0108	363	252.19	0	255	91545	98.898	91545	91542.9672		89967.81945
71	Image016_ch00.jpg:0848-0041	1762	254.711	0	255	448800	99.886	448800	448790.1328		441144.3743
72	Image018_ch00.jpg:0019-0207	728	255	255	255	185640	100	185640	185635.9232		182476.9492
73	Image018_ch00.jpg:0100-0322	1207	255	255	255	307785	100	307785	307778.2408		302540.7661
74	Image018_ch00.jpg:0029-0293	1300	254.608	0	255	330990	99.846	330990	330982.72		325341.695
75	Image018_ch00.jpg:0013-1041	801	253.09	0	255	202725	99.251	202725	202720.5144		199244.7752
76	Image018_ch00.jpg:0229-0363	1568	254.837	0	255	399585	99.936	399585	399576.2192		392772.2752
77	Image018_ch00.jpg:0399-0604	1325	238.449	0	255	315945	93.509	315945	315937.58		310188.0738
78	Image018_ch00.jpg:0298-0550	226	247.102	0	255	55845	96.903	55845	55843.7344		54863.0639
79	Image018_ch00.jpg:0399-0789	1694	254.097	0	255	430440	99.646	430440	430430.5136		423079.8241
80	Image018_ch00.jpg:0243-1077	619	238.934	0	255	147900	93.7	147900	147896.5336		145210.5379
81	Image018_ch00.jpg:0877-0398	845	246.55	0	255	208335	96.686	208335	208330.268		204663.6018
82	Image018_ch00.jpg:0823-0443	1407	255	255	255	358785	100	358785	358777.1208		352671.7961
83	Image018_ch00.jpg:0685-0916	728	251.147	0	255	182835	98.489	182835	182830.9232		179671.9492
84	Image018_ch00.jpg:0763-0994	860	252.331	0	255	217005	98.953	217005	217000.184		213268.429
85	Image018_ch00.jpg:0930-1156	498	254.488	0	255	126735	99.799	126735	126732.2112		124571.2647	392243.156
				Mean	SEM
	Corrected total cell fluorescence 0.311 +/-1.79E-02			0.311	1.79E-02
	Corrected cell body fluoescence 0.146+/-1.12E02		uorescence	0.146	1.12E-02
	Corrected axon	axon fluorescence		0.183	1.57E-02
