# Supplementary material for: Targeting chondroitinase ABC to axons enhances the ability of chondroitinase to promote neurite outgrowth and sprouting
Source: PLoS One. 2020 Jan 21;15(1):e0221851. doi: 10.1371/journal.pone.0221851 (PMC6974052; doi:10.1371/journal.pone.0221851)
Supplement: S1 File — (ZIP) [file pone.0221851.s008.zip › Supplementary material raw data/RhoA control group fluorescence-Fig 4.csv]

	Label	Area	Mean	Min	Max	IntDen	%Area	RawIntDen		Background
1	Image005_ch00.jpg:0029-0537	767	254.668	0	255	195330	99.87	195330	191614.0768	4.84475		278	Image008_ch00.jpg	37912	4.981	3	16	188848	0.008	188848	5173.838
2	Image005_ch00.jpg:0086-0817	1592	255	255	255	405960	100	405960	398247.158			279	Image008_ch00.jpg	16696	4.82	3	9	80479	0	80479	-408.946
3	Image005_ch00.jpg:0047-0902	1569	255	255	255	400095	100	400095	392493.5873			280	Image008_ch00.jpg	31416	5.001	3	122	157127	0.207	157127	4924.334
4	Image005_ch00.jpg:0006-1101	455	255	255	255	116025	100	116025	113820.6388			281	Image008_ch00.jpg	7332	4.577	3	16	33559	0.014	33559	-1962.707
5	Image005_ch00.jpg:0325-0210	3091	255	255	255	788205	100	788205	773229.8778
6	Image005_ch00.jpg:0246-0411	250	255	255	255	63750	100	63750	62538.8125						4.84475
7	Image005_ch00.jpg:0272-0634	830	255	255	255	211650	100	211650	207628.8575
8	Image005_ch00.jpg:0418-0535	2697	254.811	0	255	687225	99.926	687225	674158.7093
9	Image005_ch00.jpg:0229-0956	604	255	255	255	154020	100	154020	151093.771
10	Image005_ch00.jpg:0183-0981	722	255	255	255	184110	100	184110	180612.0905
11	Image005_ch00.jpg:0510-0028	2367	255	255	255	603585	100	603585	592117.4768
12	Image005_ch00.jpg:0570-0343	1558	255	255	255	397290	100	397290	389741.8795
13	Image005_ch00.jpg:0712-0026	1113	254.313	0	255	283050	99.73	283050	277657.7933
14	Image005_ch00.jpg:0808-0226	3026	254.916	0	255	771375	99.967	771375	756714.7865
15	Image005_ch00.jpg:0704-0302	749	255	255	255	190995	100	190995	187366.2823
16	Image005_ch00.jpg:0708-0384	1320	255	255	255	336600	100	336600	330204.93
17	Image005_ch00.jpg:0506-0717	2982	254.914	0	255	760155	99.966	760155	745707.9555
18	Image005_ch00.jpg:0537-0896	2098	255	255	255	534990	100	534990	524825.7145
19	Image005_ch00.jpg:0673-0815	1665	255	255	255	424575	100	424575	416508.4913
20	Image005_ch00.jpg:0510-1373	1311	254.805	0	255	334050	99.924	334050	327698.5328
21	Image005_ch00.jpg:0771-0849	1610	255	255	255	410550	100	410550	402749.9525
22	Image005_ch00.jpg:0719-1022	1772	255	255	255	451860	100	451860	443275.103
23	Image005_ch00.jpg:0718-1315	2254	255	255	255	574770	100	574770	563849.9335
24	Image005_ch00.jpg:0933-0419	1233	255	255	255	314415	100	314415	308441.4233
25	Image005_ch00.jpg:1001-0307	833	251.02	0	255	209100	98.439	209100	205064.3233
26	Image005_ch00.jpg:0982-0472	674	230.03	0	255	155040	90.208	155040	151774.6385
27	Image005_ch00.jpg:0947-0755	1423	249.982	0	255	355725	98.032	355725	348830.9208
28	Image005_ch00.jpg:0943-1217	1112	255	255	255	283560	100	283560	278172.638
29	Image005_ch00.jpg:0933-1270	1144	255	255	255	291720	100	291720	286177.606
30	Image005_ch00.jpg:1018-1311	2190	255	255	255	558450	100	558450	547839.9975
31	Image008_ch00.jpg:0048-0046	2155	254.882	0	255	549270	99.954	549270	538829.5638
32	Image008_ch00.jpg:0214-0409	1190	253.5	0	255	301665	99.412	301665	295899.7475
33	Image008_ch00.jpg:0037-1182	2380	252.643	0	255	601290	99.076	601290	589759.495
34	Image008_ch00.jpg:0050-0687	2335	253.58	0	255	592110	99.443	592110	580797.5088
35	Image008_ch00.jpg:0270-1089	2706	255	255	255	690030	100	690030	676920.1065
36	Image008_ch00.jpg:0363-1003	1717	250.545	0	255	430185	98.253	430185	421866.5643
37	Image008_ch00.jpg:0297-1254	1326	251.154	0	255	333030	98.492	333030	326605.8615
38	Image008_ch00.jpg:0391-1137	1065	251.887	0	255	268260	98.779	268260	263100.3413
39	Image008_ch00.jpg:0469-1047	1631	253.906	0	255	414120	99.571	414120	406218.2128
40	Image008_ch00.jpg:0341-1342	1068	250.702	0	255	267750	98.315	267750	262575.807
41	Image008_ch00.jpg:0737-1178	3071	247.776	0	255	760920	97.167	760920	746041.7728
42	Image008_ch00.jpg:0885-0359	1681	255	255	255	428655	100	428655	420510.9753
43	Image008_ch00.jpg:1019-0466	1403	255	255	255	357765	100	357765	350967.8158
44	Image008_ch00.jpg:0971-0295	2236	254.772	0	255	569670	99.911	569670	558837.139
45	Image008_ch00.jpg:0937-0219	514	252.023	0	255	129540	98.833	129540	127049.7985
46	Image008_ch00.jpg:0760-0115	436	250.906	0	255	109395	98.394	109395	107282.689
47	Image008_ch00.jpg:0624-0205	1	0	0	0	0	0	0	-4.84475
48	Image008_ch00.jpg:0776-0012	1118	254.088	0	255	284070	99.642	284070	278653.5695
49	Image010_ch00.jpg:0015-0228	766	251.671	0	255	192780	98.695	192780	189068.9215
50	Image010_ch00.jpg:0191-0356	4083	253.501	0	255	1035045	99.412	1035045	1015263.886
51	Image010_ch00.jpg:0330-0035	2757	252.503	0	255	696150	99.021	696150	682793.0243
52	Image010_ch00.jpg:0404-0021	1801	255	255	255	459255	100	459255	450529.6053
53	Image010_ch00.jpg:0525-0269	7180	250.703	0	255	1800045	98.315	1800045	1765259.695
54	Image010_ch00.jpg:0675-0256	4511	254.322	0	255	1147245	99.734	1147245	1125390.333
55	Image010_ch00.jpg:0809-0396	26699	109.826	0	255	2932245	43.069	2932245	2802895.02
56	Image010_ch00.jpg:0533-0525	2718	255	255	255	693090	100	693090	679921.9695
57	Image010_ch00.jpg:0360-0456	996	253.976	0	255	252960	99.598	252960	248134.629
58	Image010_ch00.jpg:0385-0530	1280	255	255	255	326400	100	326400	320198.72
59	Image010_ch00.jpg:0616-0586	2879	254.911	0	255	733890	99.965	733890	719941.9648
60	Image010_ch00.jpg:0630-0683	1417	255	255	255	361335	100	361335	354469.9893
61	Image010_ch00.jpg:0777-0651	1408	255	255	255	359040	100	359040	352218.592
62	Image010_ch00.jpg:0813-0688	1360	255	255	255	346800	100	346800	340211.14
63	Image010_ch00.jpg:0856-0720	1166	255	255	255	297330	100	297330	291681.0215
64	Image010_ch00.jpg:0505-0808	19396	254.671	0	255	4939605	99.871	4939605	4845636.229
65	Image010_ch00.jpg:0380-0717	1853	255	255	255	472515	100	472515	463537.6783
66	Image010_ch00.jpg:0307-0695	1313	245.678	0	255	322575	96.344	322575	316213.8433
67	Image010_ch00.jpg:0170-0695	1267	255	255	255	323085	100	323085	316946.7018
68	Image010_ch00.jpg:0129-0684	1306	255	255	255	333030	100	333030	326702.7565
69	Image010_ch00.jpg:0134-0891	8041	250.719	0	255	2016030	98.321	2016030	1977073.365
70	Image010_ch00.jpg:0025-1057	3316	251.001	0	255	832320	98.432	832320	816254.809
71	Image010_ch00.jpg:0050-1193	1546	255	255	255	394230	100	394230	386740.0165
72	Image010_ch00.jpg:0041-1278	2294	254.778	0	255	584460	99.913	584460	573346.1435
73	Image010_ch00.jpg:0073-1233	602	254.576	0	255	153255	99.834	153255	150338.4605
74	Image010_ch00.jpg:0268-1147	1366	254.253	0	255	347310	99.707	347310	340692.0715
75	Image010_ch00.jpg:0483-1031	5117	254.9	0	255	1304325	99.961	1304325	1279534.414
76	Image010_ch00.jpg:0373-0885	1177	242.651	0	255	285600	95.157	285600	279897.7293
77	Image010_ch00.jpg:0556-1098	3293	254.923	0	255	839460	99.97	839460	823506.2383
78	Image010_ch00.jpg:0894-0887	1746	253.54	0	255	442680	99.427	442680	434221.0665
79	Image010_ch00.jpg:0881-1047	24075	249.831	0	255	6014685	97.973	6014685	5898047.644
80	Image010_ch00.jpg:0843-1226	3496	253.979	0	255	887910	99.6	887910	870972.754
81	Image010_ch00.jpg:0713-1226	1803	255	255	255	459765	100	459765	451029.9158
82	Image010_ch00.jpg:0954-1200	5799	252.318	0	255	1463190	98.948	1463190	1435095.295
83	Image010_ch00.jpg:1022-1277	1539	253.674	0	255	390405	99.48	390405	382948.9298
84	Image012_ch00.jpg:0030-0285	2203	250.138	0	255	551055	98.094	551055	540382.0158
85	Image012_ch00.jpg:0112-0182	1092	254.533	0	255	277950	99.817	277950	272659.533
86	Image012_ch00.jpg:0182-0160	1879	253.779	0	255	476850	99.521	476850	467746.7148
87	Image012_ch00.jpg:0147-0573	1008	255	255	255	257040	100	257040	252156.492
88	Image012_ch00.jpg:0235-0490	2200	255	255	255	561000	100	561000	550341.55
89	Image012_ch00.jpg:0369-0412	3079	254.669	0	255	784125	99.87	784125	769208.0148
90	Image012_ch00.jpg:0471-0100	1752	253.836	0	255	444720	99.543	444720	436231.998
91	Image012_ch00.jpg:0715-0302	2080	254.877	0	255	530145	99.952	530145	520067.92
92	Image012_ch00.jpg:0716-0376	2159	255	255	255	550545	100	550545	540085.1848
93	Image012_ch00.jpg:0282-0589	1947	250.416	0	255	487560	98.202	487560	478127.2718
94	Image012_ch00.jpg:0135-0710	3609	241.505	0	255	871590	94.708	871590	854105.2973
95	Image012_ch00.jpg:0370-0626	1384	240.997	0	255	333540	94.509	333540	326834.866
96	Image012_ch00.jpg:0343-0744	2126	255	255	255	542130	100	542130	531830.0615
97	Image012_ch00.jpg:0187-0914	3878	255	255	255	988890	100	988890	970102.0595
98	Image012_ch00.jpg:0306-0935	525	252.086	0	255	132345	98.857	132345	129801.5063
99	Image012_ch00.jpg:0123-1131	2666	241.418	0	255	643620	94.674	643620	630703.8965
100	Image012_ch00.jpg:0059-1251	3725	254.726	0	255	948855	99.893	948855	930808.3063
101	Image012_ch00.jpg:0299-1032	8203	253.508	0	255	2079525	99.415	2079525	2039783.516
102	Image012_ch00.jpg:0469-0787	1422	255	255	255	362610	100	362610	355720.7655
103	Image012_ch00.jpg:0534-0754	2664	255	255	255	679320	100	679320	666413.586
104	Image012_ch00.jpg:0649-0664	3739	254.182	0	255	950385	99.679	950385	932270.4798
105	Image012_ch00.jpg:0589-0795	2238	255	255	255	570690	100	570690	559847.4495
106	Image012_ch00.jpg:0453-1084	11157	253.446	0	255	2827695	99.391	2827695	2773642.124
107	Image012_ch00.jpg:0805-0875	17950	254.56	0	255	4569345	99.827	4569345	4482381.738
108	Image012_ch00.jpg:0724-1186	6331	252.624	0	255	1599360	99.068	1599360	1568687.888
109	Image012_ch00.jpg:0711-1313	5708	252.141	0	255	1439220	98.879	1439220	1411566.167
110	Image012_ch00.jpg:0795-1231	2221	255	255	255	566355	100	566355	555594.8103
111	Image012_ch00.jpg:0916-1118	1377	255	255	255	351135	100	351135	344463.7793
112	Image012_ch00.jpg:0906-1350	925	250.589	0	255	231795	98.27	231795	227313.6063
113	Image012_ch00.jpg:0201-0586	2882	69.015	0	255	198900	27.065	198900	184937.4305
114	Image012_ch00.jpg:0605-0547	2422	32.322	0	255	78285	12.675	78285	66551.0155
115	Image012_ch00.jpg:0642-0916	3221	40.376	0	255	130050	15.834	130050	114445.0603
116	Image012_ch00.jpg:0412-0223	3361	18.588	0	255	62475	7.289	62475	46191.79525
117	Image014_ch00.jpg:0042-0394	3121	255	255	255	795855	100	795855	780734.5353
118	Image014_ch00.jpg:0073-0608	1400	255	255	255	357000	100	357000	350217.35
119	Image014_ch00.jpg:0124-0648	2151	255	255	255	548505	100	548505	538083.9428
120	Image014_ch00.jpg:0013-0884	729	255	255	255	185895	100	185895	182363.1773
121	Image014_ch00.jpg:0062-0777	2648	254.904	0	255	674985	99.962	674985	662156.102
122	Image014_ch00.jpg:0143-0818	3956	254.936	0	255	1008525	99.975	1008525	989359.169
123	Image014_ch00.jpg:0370-0025	1591	254.199	0	255	404430	99.686	404430	396722.0028
124	Image014_ch00.jpg:0473-0112	375	254.32	0	255	95370	99.733	95370	93553.21875
125	Image014_ch00.jpg:0550-0100	724	246.195	0	255	178245	96.547	178245	174737.401
126	Image014_ch00.jpg:0799-0038	254	251.988	0	255	64005	98.819	64005	62774.4335
127	Image014_ch00.jpg:0644-0089	384	255	255	255	97920	100	97920	96059.616
128	Image014_ch00.jpg:0499-0218	934	254.727	0	255	237915	99.893	237915	233390.0035
129	Image014_ch00.jpg:0568-0236	5458	254.626	0	255	1389750	99.853	1389750	1363307.355
130	Image014_ch00.jpg:0671-0201	1791	255	255	255	456705	100	456705	448028.0528
131	Image014_ch00.jpg:0927-0108	561	255	255	255	143055	100	143055	140337.0953
132	Image014_ch00.jpg:0956-0208	4588	254.277	0	255	1166625	99.717	1166625	1144397.287
133	Image014_ch00.jpg:0433-0406	4670	254.727	0	255	1189575	99.893	1189575	1166950.018
134	Image014_ch00.jpg:0552-0389	3062	253.001	0	255	774690	99.216	774690	759855.3755
135	Image014_ch00.jpg:0633-0333	1927	243.752	0	255	469710	95.589	469710	460374.1668
136	Image014_ch00.jpg:0610-0551	4701	254.566	0	255	1196715	99.83	1196715	1173939.83
137	Image014_ch00.jpg:0724-0446	3088	254.917	0	255	787185	99.968	787185	772224.412
138	Image014_ch00.jpg:0737-0518	916	254.165	0	255	232815	99.672	232815	228377.209
139	Image014_ch00.jpg:0868-0444	1238	253.146	0	255	313395	99.273	313395	307397.1995
140	Image014_ch00.jpg:0925-0455	1920	255	255	255	489600	100	489600	480298.08
141	Image014_ch00.jpg:0943-0398	428	255	255	255	109140	100	109140	107066.447
142	Image014_ch00.jpg:0981-0300	389	255	255	255	99195	100	99195	97310.39225
143	Image014_ch00.jpg:1007-0349	370	255	255	255	94350	100	94350	92557.4425
144	Image014_ch00.jpg:1016-0393	838	254.696	0	255	213435	99.881	213435	209375.0995
145	Image014_ch00.jpg:0992-0575	1669	254.847	0	255	425340	99.94	425340	417254.1123
146	Image014_ch00.jpg:0882-0792	631	255	255	255	160905	100	160905	157847.9628
147	Image014_ch00.jpg:0796-0740	634	238.509	0	255	151215	93.533	151215	148143.4285
148	Image014_ch00.jpg:0653-0663	901	255	255	255	229755	100	229755	225389.8803
149	Image014_ch00.jpg:0506-0708	737	255	255	255	187935	100	187935	184364.4193
150	Image014_ch00.jpg:0625-0740	603	255	255	255	153765	100	153765	150843.6158
151	Image014_ch00.jpg:0551-0778	1420	254.461	0	255	361335	99.789	361335	354455.455
152	Image014_ch00.jpg:0342-0648	496	255	255	255	126480	100	126480	124077.004
153	Image014_ch00.jpg:0249-0622	797	255	255	255	203235	100	203235	199373.7343
154	Image014_ch00.jpg:0278-0651	549	255	255	255	139995	100	139995	137335.2323
155	Image014_ch00.jpg:0318-0695	594	255	255	255	151470	100	151470	148592.2185
156	Image014_ch00.jpg:0266-0786	1582	255	255	255	403410	100	403410	395745.6055
157	Image014_ch00.jpg:0234-1031	436	255	255	255	111180	100	111180	109067.689
158	Image014_ch00.jpg:0366-0785	2627	255	255	255	669885	100	669885	657157.8418
159	Image014_ch00.jpg:0363-0882	3185	254.84	0	255	811665	99.937	811665	796234.4713
160	Image014_ch00.jpg:0327-0959	2127	255	255	255	542385	100	542385	532080.2168
161	Image014_ch00.jpg:0473-0816	7624	254.465	0	255	1940040	99.79	1940040	1903103.626
162	Image014_ch00.jpg:0422-1018	1974	255	255	255	503370	100	503370	493806.4635
163	Image014_ch00.jpg:0516-0994	2517	254.797	0	255	641325	99.921	641325	629130.7643
164	Image014_ch00.jpg:0605-0868	8673	254.794	0	255	2209830	99.919	2209830	2167811.483
165	Image014_ch00.jpg:0228-1209	445	255	255	255	113475	100	113475	111319.0863
166	Image014_ch00.jpg:0260-1350	1476	255	255	255	376380	100	376380	369229.149
167	Image014_ch00.jpg:0395-1204	2454	254.896	0	255	625515	99.959	625515	613625.9835
168	Image014_ch00.jpg:0393-1289	456	252.204	0	255	115005	98.904	115005	112795.794
169	Image014_ch00.jpg:0482-1109	576	255	255	255	146880	100	146880	144089.424
170	Image014_ch00.jpg:0619-1070	1574	255	255	255	401370	100	401370	393744.3635
171	Image014_ch00.jpg:0746-0992	2564	255	255	255	653820	100	653820	641398.061
172	Image014_ch00.jpg:0841-0866	865	238.491	0	255	206295	93.526	206295	202104.2913
173	Image014_ch00.jpg:0850-0802	289	255	255	255	73695	100	73695	72294.86725
174	Image014_ch00.jpg:0759-1163	9061	253.396	0	255	2296020	99.371	2296020	2252121.72
175	Image014_ch00.jpg:0861-1183	2280	255	255	255	581400	100	581400	570353.97
176	Image014_ch00.jpg:0925-1032	1500	255	255	255	382500	100	382500	375232.875
177	Image014_ch00.jpg:0950-1070	1553	255	255	255	396015	100	396015	388491.1033
178	Image014_ch00.jpg:0985-1174	834	255	255	255	212670	100	212670	208629.4785
179	Image014_ch00.jpg:0890-1379	286	255	255	255	72930	100	72930	71544.4015
180	Image017_ch00.jpg:0065-0047	2423	255	255	255	617865	100	617865	606126.1708
181	Image017_ch00.jpg:0019-0014	484	248.678	0	255	120360	97.521	120360	118015.141
182	Image017_ch00.jpg:0071-0377	1343	252.342	0	255	338895	98.958	338895	332388.5008
183	Image017_ch00.jpg:0115-0881	232	229.72	0	255	53295	90.086	53295	52171.018
184	Image017_ch00.jpg:0210-0890	1813	253.593	0	255	459765	99.448	459765	450981.4683
185	Image017_ch00.jpg:0304-0781	1354	255	255	255	345270	100	345270	338710.2085
186	Image017_ch00.jpg:0345-0701	1269	255	255	255	323595	100	323595	317447.0123
187	Image017_ch00.jpg:0615-0347	1764	249.362	0	255	439875	97.789	439875	431328.861
188	Image017_ch00.jpg:0269-1154	1932	255	255	255	492660	100	492660	483299.943
189	Image017_ch00.jpg:0454-1188	1472	253.787	0	255	373575	99.524	373575	366443.528
190	Image017_ch00.jpg:1006-0895	1715	254.108	0	255	435795	99.65	435795	427486.2538
191	Image017_ch00.jpg:1021-0949	1396	254.635	0	255	355470	99.857	355470	348706.729
192	Image017_ch00.jpg:0954-1223	1453	255	255	255	370515	100	370515	363475.5783
193	Image019_ch00.jpg:0332-0038	3282	254.922	0	255	836655	99.97	836655	820754.5305
194	Image019_ch00.jpg:0178-0255	1466	255	255	255	373830	100	373830	366727.5965
195	Image019_ch00.jpg:0309-0194	857	251.727	0	255	215730	98.716	215730	211578.0493
196	Image019_ch00.jpg:0350-0166	893	248.718	0	255	222105	97.536	222105	217778.6383
197	Image019_ch00.jpg:0031-0624	4908	252.922	0	255	1241340	99.185	1241340	1217561.967
198	Image019_ch00.jpg:0499-0316	3444	251.742	0	255	867000	98.722	867000	850314.681
199	Image019_ch00.jpg:0665-0078	1627	255	255	255	414885	100	414885	407002.5918
200	Image019_ch00.jpg:0524-0423	4186	252.929	0	255	1058760	99.188	1058760	1038479.877
201	Image019_ch00.jpg:0555-0507	27957	252.027	0	255	7045905	98.834	7045905	6910460.324
202	Image019_ch00.jpg:0224-0804	1736	255	255	255	442680	100	442680	434269.514
203	Image019_ch00.jpg:0349-0690	2636	255	255	255	672180	100	672180	659409.239
204	Image019_ch00.jpg:0305-0877	1356	253.872	0	255	344250	99.558	344250	337680.519
205	Image019_ch00.jpg:0097-0925	5306	254.712	0	255	1351500	99.887	1351500	1325793.757
206	Image019_ch00.jpg:0108-1095	3697	254.931	0	255	942480	99.973	942480	924568.9593
207	Image019_ch00.jpg:0216-1167	3249	255	255	255	828495	100	828495	812754.4073
208	Image019_ch00.jpg:0037-1338	5523	250.475	0	255	1383375	98.226	1383375	1356617.446
209	Image019_ch00.jpg:0141-1281	2070	254.138	0	255	526065	99.662	526065	516036.3675
210	Image019_ch00.jpg:0220-1321	5390	254.905	0	255	1373940	99.963	1373940	1347826.798
211	Image019_ch00.jpg:0334-1063	1152	255	255	255	293760	100	293760	288178.848
212	Image019_ch00.jpg:0449-0928	1873	254.183	0	255	476085	99.68	476085	467010.7833
213	Image019_ch00.jpg:0480-1082	1636	254.844	0	255	416925	99.939	416925	408998.989
214	Image019_ch00.jpg:0448-1374	2268	250.278	0	255	567630	98.148	567630	556642.107
215	Image019_ch00.jpg:0493-1264	520	255	255	255	132600	100	132600	130080.73
216	Image019_ch00.jpg:0441-1249	590	248.949	0	255	146880	97.627	146880	144021.5975
217	Image019_ch00.jpg:0575-1213	4802	255	255	255	1224510	100	1224510	1201245.511
218	Image019_ch00.jpg:0687-0927	11544	250.008	0	255	2886090	98.042	2886090	2830162.206
219	Image019_ch00.jpg:0666-0793	844	250.77	0	255	211650	98.341	211650	207561.031
220	Image019_ch00.jpg:0748-0810	4233	254.337	0	255	1076610	99.74	1076610	1056102.173
221	Image019_ch00.jpg:0797-0936	1436	210.251	0	255	301920	82.451	301920	294962.939
222	Image019_ch00.jpg:0979-1042	765	255	255	255	195075	100	195075	191368.7663
223	Image019_ch00.jpg:0951-1009	886	255	255	255	225930	100	225930	221637.5515
224	Image019_ch00.jpg:0965-0839	2557	251.709	0	255	643620	98.709	643620	631231.9743
225	Image019_ch00.jpg:1026-0979	1132	250.044	0	255	283050	98.057	283050	277565.743
226	Image019_ch00.jpg:1005-0729	1774	254.281	0	255	451095	99.718	451095	442500.4135
227	Image019_ch00.jpg:0978-0191	2773	253.988	0	255	704310	99.603	704310	690875.5083
228	Image019_ch00.jpg:1010-0065	2543	253.696	0	255	645150	99.489	645150	632829.8008
229	Image021_ch00.jpg:0123-0027	2275	255	255	255	580125	100	580125	569103.1938
230	Image021_ch00.jpg:0188-0047	2045	255	255	255	521475	100	521475	511567.4863
231	Image021_ch00.jpg:0114-0338	2433	255	255	255	620415	100	620415	608627.7233
232	Image021_ch00.jpg:0160-0385	3140	255	255	255	800700	100	800700	785487.485
233	Image021_ch00.jpg:0326-0248	1876	252.281	0	255	473280	98.934	473280	464191.249
234	Image021_ch00.jpg:0223-0390	757	255	255	255	193035	100	193035	189367.5243
235	Image021_ch00.jpg:0326-0378	1938	251.842	0	255	488070	98.762	488070	478680.8745
236	Image021_ch00.jpg:0423-0521	5994	252.83	0	255	1515465	99.149	1515465	1486425.569
237	Image021_ch00.jpg:0388-0401	1876	254.728	0	255	477870	99.893	477870	468781.249
238	Image021_ch00.jpg:0460-0117	3650	255	255	255	930750	100	930750	913066.6625
239	Image021_ch00.jpg:0022-0695	1348	254.432	0	255	342975	99.777	342975	336444.277
240	Image021_ch00.jpg:0294-0647	1081	252.169	0	255	272595	98.89	272595	267357.8253
241	Image021_ch00.jpg:0255-0818	1782	252.854	0	255	450585	99.158	450585	441951.6555
242	Image021_ch00.jpg:0315-0825	1330	254.425	0	255	338385	99.774	338385	331941.4825
243	Image021_ch00.jpg:0427-0757	8446	254.728	0	255	2151435	99.893	2151435	2110516.242
244	Image021_ch00.jpg:0918-0107	5939	251.694	0	255	1494810	98.703	1494810	1466037.03
245	Image021_ch00.jpg:0807-0223	1883	255	255	255	480165	100	480165	471042.3358
246	Image021_ch00.jpg:0966-0210	1293	255	255	255	329715	100	329715	323450.7383
247	Image021_ch00.jpg:0589-0845	2739	254.721	0	255	697680	99.89	697680	684410.2298
248	Image021_ch00.jpg:0632-0787	974	255	255	255	248370	100	248370	243651.2135
249	Image021_ch00.jpg:0479-1124	1162	255	255	255	296310	100	296310	290680.4005
250	Image021_ch00.jpg:0768-0682	855	240.386	0	255	205530	94.269	205530	201387.7388
251	Image021_ch00.jpg:0659-0857	492	235.305	0	255	115770	92.276	115770	113386.383
252	Image021_ch00.jpg:0564-1342	4827	254.313	0	255	1227570	99.731	1227570	1204184.392
253	Image021_ch00.jpg:0667-1200	1305	255	255	255	332775	100	332775	326452.6013
254	Image021_ch00.jpg:0711-1322	1798	255	255	255	458490	100	458490	449779.1395
255	Image021_ch00.jpg:0768-1238	1584	255	255	255	403920	100	403920	396245.916
256	Image021_ch00.jpg:0741-1169	1117	255	255	255	284835	100	284835	279423.4143
257	Image021_ch00.jpg:0860-0969	1639	254.689	0	255	417435	99.878	417435	409494.4548
258	Image021_ch00.jpg:0996-0913	1199	255	255	255	305745	100	305745	299936.1448
259	Image021_ch00.jpg:0596-1170	3288	33.349	0	255	109650	13.078	109650	93720.462
260	Image023_ch00.jpg:0174-0435	2230	254.657	0	255	567885	99.865	567885	557081.2075
261	Image023_ch00.jpg:0289-0451	1285	255	255	255	327675	100	327675	321449.4963
262	Image023_ch00.jpg:0318-0245	1186	254.57	0	255	301920	99.831	301920	296174.1265
263	Image023_ch00.jpg:0103-0927	4185	254.208	0	255	1063860	99.689	1063860	1043584.721
264	Image023_ch00.jpg:0049-1059	407	253.12	0	255	103020	99.263	103020	101048.1868
265	Image023_ch00.jpg:0060-1115	243	248.704	0	255	60435	97.531	60435	59257.72575
266	Image023_ch00.jpg:0499-0443	3642	251.779	0	255	916980	98.737	916980	899335.4205
267	Image023_ch00.jpg:0568-0337	1022	240.778	0	255	246075	94.423	246075	241123.6655
268	Image023_ch00.jpg:0408-0749	5107	254.95	0	255	1302030	99.98	1302030	1277287.862
269	Image023_ch00.jpg:0546-0709	2302	254.225	0	255	585225	99.696	585225	574072.3855
270	Image023_ch00.jpg:0467-1121	2896	254.119	0	255	735930	99.655	735930	721899.604
271	Image023_ch00.jpg:0714-0273	2416	255	255	255	616080	100	616080	604375.084
272	Image023_ch00.jpg:0908-0130	1458	248.704	0	255	362610	97.531	362610	355546.3545
273	Image023_ch00.jpg:0990-0575	2424	73.533	0	255	178245	28.837	178245	166501.326
274	Image023_ch00.jpg:0957-0669	2108	255	255	255	537540	100	537540	527327.267
275	Image023_ch00.jpg:1013-0817	2114	255	255	255	539070	100	539070	528828.1985
276	Image023_ch00.jpg:0573-0971	3612	254.506	0	255	919275	99.806	919275	901775.763
277	Image023_ch00.jpg:0890-1063	1091	254.766	0	255	277950	99.908	277950	272664.3778
				Mean	SEM
	Corrected total cell fluorescence			0.44	6.20E-02
	Corrected cell body fluorescence			0.21	2.16E-02
	Corrected axon fluorescence			0.23	4.40E-02
