# Supplementary material for: Targeting chondroitinase ABC to axons enhances the ability of chondroitinase to promote neurite outgrowth and sprouting
Source: PLoS One. 2020 Jan 21;15(1):e0221851. doi: 10.1371/journal.pone.0221851 (PMC6974052; doi:10.1371/journal.pone.0221851)
Supplement: S1 File — (ZIP) [file pone.0221851.s008.zip › Supplementary material raw data/Table 1 Neurite lengths.xlsx]

## Sheet: Sheet1
lam axon	lam axon	lamGFP	CSA axon	CSAGFP
29.68	16.24	8.4	17.92	19.04
30.8	14	9.52	18.48	31.92
20.16	18.48	3.92	8.4	4.48
16.24	17.36	3.92	10.64	5.04
22.4	6.72	21.28	16.8	7.84
10.08	22.96	8.4	15.12	3.36
21.84	20.72	8.96	11.76	5.04
12.32	8.96	4.48	21.28	8.96
6.16	13.44	11.76	49.28	7.84
8.4	20.16	6.16	57.68	5.6
10.64	9.52	12.88	19.04	17.36
19.04	11.76	11.76	7.28	7.28
16.24	19.04	8.4	42.56	8.96
15.12	9.52	9.52	28.56	10.08
8.96	12.88	7.28	30.8	12.88
24.64	11.76	15.12	20.72	17.92
14	6.72	10.08	25.2	16.24
15.12	19.04	5.6	22.96	14
20.16	16.24	24.08	25.2	7.28
13.44	17.36	4.48	34.16	11.2
8.96	9.52	6.72	19.6	14
33.04	14	8.96	17.36	5.6
12.32	19.04	6.16	29.68	3.36
11.76	12.32	9.52	4.48	8.4
8.96	5.6	7.84	12.88	16.24
18.48	7.28	6.72	10.64	6.16
5.6	19.04	16.8	9.52	16.8
12.32	11.76	12.32	41.44	7.28
20.16	21.28	14	8.4	6.72
9.52	18.48	13.44	24.08	8.4
12.88	6.72	8.96	14	3.36
12.32	19.04	8.4	16.8	7.84
22.96	14.56	7.84	8.4	21.84
8.96	11.76	6.72	21.84	18.48
14	25.2	11.76	11.2	7.28
12.32	16.8	5.04	20.16	11.2
24.64	25.76	8.96	35.28	6.72
41.44	8.4	8.4	58.24	7.84
25.76	19.04	7.84	19.6	10.64
22.4	11.2	6.72	20.72	9.52
11.76	12.88	11.76	23.52	12.32
11.76	16.8	5.04	43.12	6.72
24.64	7.84	15.12	12.88	11.76
19.04	10.64	10.64	10.64	11.76
15.68	14	7.28	10.64	10.64
10.64	12.32	7.28	7.28	12.32
13.44	10.64	10.64	13.44	3.92
10.08	0.56	8.4	24.08	4.48
20.16	23.52	7.84	11.76	5.6
11.76	19.04	22.96	9.52	19.6
12.32	16.8	8.96	35.84	14.56
8.4	16.24	12.32	18.48	11.2
14.56	8.96	21.28	10.08	17.92
21.28	9.52	7.84	42.56	9.52
28	19.6	19.6	11.76	5.04
8.96	3.36	32.48	21.28	15.12
14	31.36	7.28	4.48	17.36
8.96	29.12	6.72	29.68	8.4
20.16	7.84	8.4	14	21.28
22.4	10.64	3.92	16.24	10.08
22.96	10.08	14.56	9.52	7.84
11.2	23.52	11.2	11.2	12.88
6.72	34.16	7.28	17.92	5.04
10.64	21.28	8.96	36.96	26.32
5.04	10.64	12.32	16.24	17.36
22.4	11.2	15.68	18.48	6.72
16.8	16.24	31.92	24.64	9.52
7.84	14	11.76	10.64	3.92
5.6	15.68	4.48	7.28	8.96
17.36	12.32	12.88	6.16	12.88
6.16	20.72	26.88	9.52	2.8
7.28	14.56	6.72	14.56	3.36
20.72	8.96	5.6	9.52	7.84
24.08	18.48	13.44	13.44	2.8
16.24	22.96	8.4	43.12	5.04
6.72	16.24	26.32	13.44	3.36
14.56	11.76	7.84	9.52	5.04
9.52	22.4	7.84	11.76	10.08
15.68	12.32	5.04	12.88	3.92
8.96	15.12	14	17.92	13.44
11.76	12.88	16.24	19.6	1.68
15.68	10.08	27.44	7.84	7.28
7.84	11.2	10.64	14	2.8
3.92	8.96	16.8	15.12	11.2
7.84	14.56	8.4	47.6	15.68
15.12	14.56	22.96	10.64	11.2
10.08	11.2	0	11.2	6.72
7.28	6.72	6.16	10.08	15.68
5.6	11.2	7.84	26.88	16.24
6.72	12.32	8.96	10.64	6.72
16.8	13.44	5.6	17.92	6.72
25.2	17.92	35.28	47.04	7.28
8.4	15.68	15.12	30.8	13.44
19.04	11.2	12.32	11.2	8.96
11.2	13.44	18.48	10.64	5.6
11.2	16.24	11.76	57.12	2.8
11.2	10.64	13.44	13.44	5.04
17.36	19.6	7.84	21.84	3.92
24.08	45.36	12.88	26.32	3.36
7.28	13.44	10.08	12.32	14
11.76	6.16	16.8	10.64	12.32
26.88	22.96	7.28	16.24	6.16
24.08	14	17.92	40.32	11.76
20.16	22.96	11.76	48.72	11.76
14	17.92	39.2	16.8	13.44
12.32	20.16	1.12	17.36	2.8
12.32	10.08	17.36	23.52	28
21.84	15.68	6.16	12.88	13.44
18.48	10.08	8.96	14	5.6
15.68	41.44	5.04	17.36	5.04
19.04	17.92	11.2	11.76	9.52
29.12	9.52	16.24	29.68	12.32
12.88	3.92	18.48	6.72	12.32
7.84	15.12	20.72	13.44	13.44
8.96	5.6	22.4	10.64	10.64
7.28	5.6	8.4	19.6	2.8
73.36	11.2	7.28	17.92	3.36
17.36	4.48	10.08	21.28	5.6
19.6	17.92	8.96	13.44	11.2
11.2	12.88	8.4	8.4	0
8.4	6.72	6.16	15.68	11.2
5.6	7.84	29.12	17.92	9.52
6.16	39.2	10.08	21.28	4.48
10.08	17.92	18.48	10.64	23.52
17.92	13.44	12.88	6.72	5.04
26.32	27.44	10.64	15.68	11.76
21.84	0	12.32	3.36	2.8
18.48	5.04	6.72	22.96	8.4
14.56	2.24	3.92	0.56	7.84
18.48	4.48	23.52	12.32	12.88
16.24	20.72	9.52	16.24	5.04
39.76	15.68	19.04	13.44	7.84
7.84	12.32	21.84	40.88	3.36
21.28	14	22.4	9.52	16.8
13.44	11.76	18.48	22.4	5.04
10.64	12.32	11.76	11.76	7.28
16.24	10.64	15.68	8.4	7.28
12.88	21.28	24.64	16.24	3.92
8.96	8.4	17.92	16.24	19.04
10.64	9.52	14.56	14	12.88
15.68	6.16	33.04	12.32	7.28
0	7.84	16.8	46.48	16.24
14.56	23.52	3.92	19.04	8.96
15.12	14.56	20.72	12.88	6.72
12.32	14	9.52	20.72	7.28
12.88	23.52	14	8.96	15.68
26.32	19.6	17.36	20.16	31.36
32.48	11.2	14.56	13.44	6.16
26.32	8.4	26.88	16.8	4.48
25.2	9.52	18.48	28	6.72
14.56	27.44	26.88	27.44	11.76
5.6	13.44	7.28	15.12	6.72
16.24	16.8	11.76	34.16	8.96
17.36	12.32	45.36	11.76	6.72
27.44	6.72	14.56	11.76	12.88
14	7.84	29.12	13.44	3.36
15.68	11.2	13.44	28.56	9.52
18.48	12.88	9.52	10.64	30.24
21.84	12.88	12.32	20.16	14
9.52	28	14.56	19.04	11.76
20.16	14	11.76	12.32	2.8
10.08	11.2	8.4	9.52	11.2
10.08	20.16	8.4	19.6	21.28
10.64	16.24	14	17.36	10.08
9.52	15.68	22.96	26.32	33.6
15.12	14.56	12.32	27.44	9.52
14.56	23.52	7.28	30.8	14
17.36	16.8	7.28	11.76	0
10.64	6.16	12.32	15.12	11.76
11.76	6.16	20.16	16.24	17.92
10.64	3.92	17.36	17.92	13.44
19.6	200.48	10.64	11.76	12.32
44.24	29.68	7.84	30.24	6.72
5.04	7.28	21.84	6.72	8.4
17.36	10.08	21.28	12.32	12.32
5.6	9.52	9.52	17.36	14
8.96	11.76	9.52	15.12	8.96
22.96	12.32	3.92	9.52	5.6
12.88	7.28	8.4	20.16	6.72
13.44	10.08	19.04	21.28	6.72
38.64	7.84	21.84	35.28	7.28
12.88	5.6	7.84	10.08	9.52
20.72	6.72	16.8	14	13.44
10.64	7.84	17.36	19.04	18.48
12.32	8.96	19.04	21.84	9.52
23.52	7.84	29.12	23.52	11.76
6.16	16.8	12.88	22.96	7.28
6.72	6.16	3.36	16.24	5.04
7.84	11.76	25.76	19.6	14.56
7.84	14	8.4	13.44	20.16
13.44	8.96	16.24	13.44	19.6
25.2	15.68	17.36	14	6.16
12.88	13.44	11.2	14.56	6.16
12.32	6.72	11.2	16.8	10.08
7.84	14	16.24	10.64	4.48
9.52	22.96	17.92	12.32	3.92
11.2	8.4	15.68	16.24	17.92
19.6	16.24	21.84	16.24	6.72
17.36	20.72	7.28	34.72	5.6
20.16	17.36	6.72	27.44	4.48
10.64	34.72	8.4	34.16	16.24
31.92	8.96	17.92	6.16	13.44
12.88	12.32	11.76	7.84	0
16.8	12.32	22.4	6.16	6.16
10.64	9.52	13.44	6.72	9.52
15.12	16.24	5.04	26.88	7.84
18.48	11.76	3.36	10.08	2.24
29.68	8.4	30.24	22.4	6.72
25.76	8.4	13.44	17.92	7.84
11.2	39.76	25.76	7.84	7.28
6.16	12.32	18.48	7.28	14
6.72	5.6	15.68	35.28	4.48
12.32	15.12	9.52	17.36	0
11.76	5.04	19.6	8.4	24.08
11.2	26.88	18.48	7.84	10.08
14.56	14.56	8.96	15.12	8.96
11.2	12.32	6.72	12.88	5.6
3.36	12.88	15.68	7.84	5.6
11.2	12.88	16.24	17.36	4.48
15.12	25.2	6.72	12.32	38.08
14.56	15.12	7.28	7.84	5.6
12.88	10.08	16.24	8.4	7.84
12.88	13.44	29.68	10.64	0
7.84	7.28	38.08	28	15.12
9.52	6.16	33.04	14.56	12.88
5.6	5.6	7.84	11.76	6.16
12.32	8.96	4.48	12.88	8.4
9.52	12.88	1.68	8.96	6.72
8.4	2.8	7.84	6.16	3.36
8.4	42	14.56	15.12	5.04
31.92	27.44	14	6.16	4.48
22.96	37.52	17.92	9.52	1.12
7.84	10.08	6.16	10.08	20.16
47.6	9.52	10.08	36.4	29.68
11.2	17.92	2.8	14	15.12
23.52	21.28	13.44	18.48	17.92
37.52	11.76	21.84	11.76	8.96
16.8	6.16	21.28	15.68	14
6.72	31.92	24.08	11.76	31.92
18.48	21.84	12.32	35.28	16.8
21.84	31.92	11.2	15.12	39.76
22.4	5.6	7.84	17.36	8.96
29.68	11.76	22.4	26.88	23.52
11.76	13.44	12.88	12.88	28.56
8.4	34.16	15.12	16.24	10.64
11.2	8.4	10.08	16.8	22.96
7.84	21.84	27.44	5.6	15.68
23.52	16.24	15.12	14.56	3.92
12.32	20.16	10.08	17.36	6.72
7.84	8.96	19.04	16.8	12.88
17.36	12.88	17.92	27.44	26.88
13.44	5.04	6.16	16.8	14
6.16	26.88	5.04	21.28	7.84
9.52	7.28	13.44	10.08	11.76
15.68	4.48	17.36	13.44	9.52
14.56	11.2	8.96	15.68	10.64
10.08	10.64	8.4	15.12	8.96
24.64	14	5.04	17.92	7.28
6.72	19.6	17.36	15.68	12.88
8.96	5.6	8.4	11.76	11.2
7.28	8.4	26.32	20.16	12.32
20.72	24.08	44.8	12.88	7.84
18.48	11.76	14	14.56	10.64
31.36	30.8	5.04	5.04	8.4
8.4	15.68	6.72	20.16	11.2
10.08	8.96	8.96	14.56	8.4
13.44	11.76	5.6	42	10.64
15.68	14.56	12.32	14.56	15.12
16.24	8.96	26.88	24.64	20.72
15.68	5.6	8.4	27.44	4.48
16.8	7.28	31.36	12.88	11.2
16.8	3.36	22.4	16.8	6.16
24.08	8.4	12.88	15.12	26.88
17.92	9.52	11.76	11.2	7.84
10.08	22.96	20.16	19.04	13.44
10.64	16.24	11.2	47.04	14.56
25.2	13.44	7.84	19.6	12.32
38.08	8.96	4.48	21.28	8.96
19.6	12.32	3.92	18.48	19.6
13.44	3.36	12.88	8.4	12.32
29.12	18.48	6.16	11.2	6.16
19.04	15.12	21.84	8.4	4.48
14	17.36	19.6	44.8	10.64
19.04	16.24	22.96	24.64	17.92
21.28	12.88	7.84	36.4	9.52
17.36	7.28	31.92	10.64	35.84
16.24	17.36	20.72	34.16	10.64
18.48	11.76	13.44	11.2	8.96
24.08	35.84	7.84	7.28	31.36
15.68	22.4	7.84	10.08	8.4
12.32	7.84	12.32	8.4	14.56
17.92	12.32	17.92	17.36	15.12
11.2	21.28	18.48	19.04	11.2
20.16	14.56	13.44	17.36	8.4
19.04	15.68	24.08	18.48	6.16
8.96	15.68	20.16	8.96	10.08
6.72	11.2	10.64	16.24	5.04
8.4	13.44	12.32	6.72	10.64
8.96	12.32	30.24	13.44	9.52
9.52	9.52	7.28	11.76	6.16
29.12	19.6	16.8	12.88	30.8
10.64	8.96	38.08	10.08	38.64
10.64	10.08	17.36	8.4	15.12
21.28	20.16	17.36	18.48	8.4
17.36	12.32	31.92	21.28	15.68
20.72	10.08	13.44	12.88	17.36
10.64	8.4		14	7.84
10.64	12.32		11.2	12.32
19.04	22.4		12.32	8.96
11.76	15.68		17.92	7.28
21.84	6.16		14.56	5.04
17.36	32.48		9.52	4.48
19.04	11.76		16.8	19.04
11.76	16.8		13.44	2.8
20.16	7.28		16.24	12.32
33.6	11.76		16.24	8.96
8.4	6.16		28.56	6.16
16.24	6.72		32.48	46.48
31.92	11.76		23.52	12.32
10.08	13.44		17.36	17.36
16.24	24.08		48.16	8.4
12.88	14.56		12.88	12.88
11.2	12.88		39.76	6.72
13.44	15.12		5.04	4.48
7.28	14.56		28	12.88
7.28	8.96		10.08	7.84
11.76	17.92		8.96	17.36
17.92	10.08		14	7.28
11.76	21.84		8.4	19.6
10.08	11.76		12.88	33.6
25.2	21.28		20.16	14
15.12	14.56		11.2	21.84
16.8	16.8		14.56	10.08
15.12	6.72		6.16	11.76
12.32	14.56		7.84	14
18.48	11.76		15.12	19.04
16.24	11.76		19.6	20.16
15.12	11.76		8.96	8.4
18.48	26.32		30.24	7.28
16.8	19.04		6.72	8.4
16.8	20.72		15.12	30.8
14.56	8.4		25.76	17.92
8.96	16.8		10.64	37.52
7.84	21.84		3.92	22.4
11.2	16.24		7.84	10.64
19.04	18.48		57.68	24.08
11.76	10.08		21.28	8.96
18.48	12.32		33.6	10.64
6.16	34.16		19.04	16.8
15.68	10.64		17.92	16.8
24.64	5.6		11.76	12.88
10.08	21.28		12.88	16.24
8.4	19.04		16.24	8.96
11.76	12.88		26.88	8.96
29.12	12.32		7.84	12.88
13.44	19.04		23.52	10.08
6.72	12.32		6.72	6.16
10.08	6.16		10.08	3.36
17.36	7.28		13.44	10.08
15.68	12.88		7.84	35.84
15.12	19.6		17.36	8.96
10.64	4.48		50.4	5.6
17.92	11.76		17.92	17.36
10.64	7.28		14	6.72
8.96	92.96		21.84	8.4
34.16	21.84		10.64	4.48
8.4	10.64		11.2	11.2
11.76	7.84		22.4	10.08
6.16	26.88		15.68	19.6
6.72	20.16		16.24	26.32
8.4	12.32		19.6	17.92
19.6	36.4		24.08	12.88
11.76	13.44		17.92	14
11.2	15.12		12.88	10.64
16.8	11.76		21.84	21.28
8.4	27.44		20.16	8.96
14.56	14		15.68	8.4
7.28	10.64		11.76	17.92
19.04	8.4		29.12	17.92
8.96	77.28		40.88	16.8
8.96	14.56		16.24	35.84
8.4	30.24		39.2	17.36
16.24	15.12		33.6	14
12.88	7.84		36.96	2.8
8.4	9.52		11.76	6.16
11.2	4.48		7.28	12.88
42.56	29.68		16.24	20.16
15.12	16.8		36.4	14
8.96	19.04		45.36	48.16
5.04	14		13.44	6.16
7.84	35.28		10.08	2.8
5.04	18.48		32.48	3.36
22.4	8.4		17.92	22.4
10.64	14		12.88	7.84
12.88	15.12		19.04	5.04
10.64	6.72		20.72	9.52
10.08	15.12		16.8	35.28
10.64	14.56		20.72	16.8
12.88	5.6		12.88	14.56
14	21.28		17.92	12.88
19.6	12.32		26.32	11.2
19.04	14.56		19.6	8.96
20.16	10.08		26.32	7.84
16.8	12.88		19.6	12.32
14.56	11.2		10.64	15.68
7.28	19.6		11.2	20.72
7.84	11.76		14.56	14
14	14.56		15.12	7.84
7.84	8.96		8.96	33.6
9.52	32.48		6.72	12.88
11.2	11.76		31.92	23.52
8.96	10.64		18.48	19.04
3.92	15.12		12.32	7.28
10.64	16.8		20.16	9.52
6.16	25.2		12.32	13.44
8.4	22.96		14	17.36
19.6	14		10.64	6.16
7.28	20.72		30.8	10.64
11.76	8.4		17.92	9.52
9.52	15.12		12.88	14.56
7.28	11.2		9.52	5.04
21.84	19.6		8.4	12.32
8.4	11.2		12.32	16.24
10.64	14		13.44	8.4
9.52	6.72		14	15.68
8.96	6.72		23.52	10.08
15.68	14.56		22.96	19.6
17.92	31.36		16.8	15.68
27.44	31.92		12.88	17.36
22.96	16.24		11.76	17.92
10.08	14		19.6	9.52
19.6	28.56		15.68	21.28
10.08	12.88		14	21.28
8.96	15.68		17.92	24.08
11.2	6.72		10.08	15.12
10.08	10.08		8.96	12.32
15.12	16.8		14.56	19.6
18.48	12.32		21.84	12.32
13.44	12.32		24.08	15.68
9.52	6.16		18.48	12.32
12.32	11.76		10.08	9.52
18.48	8.4		11.76	14.56
11.76	17.92		19.04	13.44
14.56	30.8		19.04	20.16
10.08	13.44		27.44	24.64
15.12	13.44		13.44	12.88
10.08	34.16		35.84	18.48
19.6	15.68		24.08	8.96
29.12	7.84		6.72	12.88
12.88	9.52		16.24	10.64
32.48	11.2		21.28	8.4
12.88	15.12		30.8	7.84
5.04	16.24		17.92	5.04
11.76	9.52		19.04	11.2
6.16	8.4		17.92	51.52
32.48	16.24		24.08	17.36
12.32	18.48		16.24	19.6
12.88	17.92		14	14.56
11.76	20.16		44.24	12.32
9.52	2.8		15.68	12.32
6.72	10.64		20.16	14
15.68	19.04		8.4	10.64
25.2	16.24		15.12	28.56
12.88	8.96		17.92	16.24
11.2	15.68		11.2	17.36
21.28	15.12		27.44
7.84	3.92		30.24
17.92	27.44		29.12
14	14		22.4
19.6	19.6		15.68
15.12	7.84		16.8
11.2	30.24		10.08
11.76	34.72		17.36
41.44	0		14.56
10.64	27.44		30.8
6.16	25.2		40.32
26.32	7.28		21.28
30.24	11.76		15.12
12.32	12.32		16.24
11.2	17.36		14
7.28	15.68		12.32
8.96	20.72		8.96
8.96	15.12		35.84
6.72	14		40.32
8.96	9.52		31.36
7.28	8.96		24.64
6.72	6.72		14.56
5.04	25.2		14
8.96	10.08		12.32
15.12	15.12		20.72
10.08	20.16		15.68
5.04	7.28		13.44
5.04	5.04		20.72
3.92	27.44		7.28
5.6	21.84		6.72
19.6	20.72		9.52
13.44	9.52		38.64
17.92	19.04		27.44
16.24	30.24		25.2
9.52	12.32		12.88
7.84	17.36		20.16
11.76	10.64		18.48
8.96	16.8		11.2
12.32	15.68		21.28
26.32	6.72		13.44
14	12.88		11.76
15.68	11.2		21.28
21.84	5.04		24.64
17.92	3.36		7.28
20.16	15.12		8.96
22.96	21.84		17.36
11.76	4.48		8.4
35.84	6.16		16.24
21.28	7.28		22.4
10.08	6.72		22.96
22.4	16.8		6.72
12.32	19.6		33.04
14	8.4		10.08
29.12	10.64		16.8
40.32	8.4		20.16
17.92	34.16		9.52
15.12	23.52		9.52
14	7.28		48.16
19.04	14		11.76
28.56	18.48		16.24
19.6	15.12		10.64
10.08	19.04		14.56
13.44	27.44		26.88
11.2	16.24		8.4
19.6	24.64		45.92
11.2	15.12		7.28
5.04	25.76		7.84
42.56	15.68		14.56
15.68	16.8		5.6
40.32	23.52		26.88
17.36	15.12		45.36
20.72	12.88		19.04
8.96	25.2		17.92
11.2	15.68		8.4
17.92	31.92		15.12
15.68	11.2		50.4
15.12	13.44		21.84
54.88	22.4		9.52
26.32	21.84		7.28
16.24	18.48		19.6
9.52	8.96		13.44
19.6	14		13.44
10.08	17.92		7.28
25.2	28		8.96
29.68	14		6.16
14	15.68		29.68
35.84	17.36		40.88
12.32	44.24		15.12
10.64	59.36		34.72
7.84	36.4		26.88
22.96	22.4		13.44
18.48	36.4		11.2
18.48	21.84		9.52
23.52	15.12		7.28
20.16	19.04		6.72
14	19.6		18.48
44.8	16.24		18.48
35.84	28.56		10.64
31.92	10.64		17.36
29.12	17.92		4.48
17.92	10.64		5.6
35.28	16.24		21.28
42.56	15.12		20.72
15.68	21.28		12.88
12.32	12.88		16.8
13.44	26.88		16.8
22.96	11.76		30.24
24.08	12.88		19.6
29.12	12.88		15.68
22.4	26.88		7.28
12.32	20.72		35.28
22.4	19.04		21.28
10.08	19.04		16.8
13.44	11.2		23.52
9.52	25.76		27.44
26.32	17.36		11.76
15.12	22.96		10.64
11.2	17.92		17.92
25.2	16.24		12.32
12.32	43.68		22.4
11.2	13.44		25.76
14	11.2		15.68
20.72	7.84		16.8
30.24	8.4		22.96
39.76	10.08		17.36
18.48	8.4		22.4
18.48	14.56		12.32
20.16	53.76		26.32
24.08	20.72		25.76
9.52	11.76		25.76
21.84	10.08		19.6
13.44	39.2		15.68
19.6	15.12		30.8
10.08	14		10.08
11.2	26.32		12.32
23.52	17.92		19.6
34.72	17.36		19.04
17.36	16.24		20.16
12.32	8.4		6.72
19.04	21.28		15.12
33.6	24.08		18.48
12.88	10.08		12.32
30.24	22.96		12.32
21.28	22.96		16.8
39.76	24.64		23.52
12.32	27.44		12.88
6.16	26.88		24.08
19.04	34.16		6.72
14	21.84		39.76
14.56	25.2		10.64
8.4	24.64		24.08
9.52	26.32		12.32
16.24	14.56		15.12
22.4	21.84		17.36
22.96	18.48		13.44
37.52	30.24		29.68
21.28	14.56		8.96
14	20.16		15.12
10.08	25.2		10.08
25.2	10.64		14.56
18.48	12.88		17.36
18.48	15.12		10.08
16.24	17.36		45.92
17.92	14		26.32
20.72	11.2		10.64
8.96	16.8		9.52
35.84	10.08		15.68
12.32	16.8		18.48
9.52	36.4		12.88
36.4	39.2		20.16
28.56	23.52		18.48
9.52	17.36		10.64
21.84	19.6		18.48
17.36	25.76		8.4
15.68	14.56		8.4
9.52	22.4		32.48
12.32	17.92		23.52
6.16	25.76		22.96
14.56	19.04		19.04
50.96	18.48		20.72
24.08	28.56		13.44
10.64	20.16		12.32
17.92	73.36		62.72
17.36	25.2		22.4
14	25.76		21.84
13.44	21.28		24.08
20.16	28		16.8
9.52	34.16		19.04
73.36	40.88		13.44
15.12	48.16		5.6
32.48	35.84		24.08
15.12	31.92		7.28
12.32	32.48		6.16
12.32	43.68		8.96
21.28	18.48		14
30.8	24.64		58.24
20.16	13.44		17.92
10.64	22.96		10.64
19.6	28		25.76
12.88	34.72		8.96
12.32	28		16.24
45.92	14		10.64
28.56	23.52		14.56
34.16	23.52		5.04
8.4	16.24		12.32
13.44	21.84		12.32
16.8	24.64		26.88
19.04	17.36		11.2
14	16.8		30.24
12.32	14.56		20.16
15.68	12.88		10.08
6.16	16.24		33.6
20.72	19.04		20.16
17.92	21.84		18.48
16.24	18.48		35.28
12.88	28		13.44
16.8	19.04		19.6
16.8	28.56		5.04
24.64	47.04		13.44
17.36	21.84		19.04
5.6	29.12		7.28
21.28	25.76		11.76
14.56	24.64		12.32
16.8	21.84		11.2
10.64	21.84		16.8
33.6	29.12		10.08
16.24	44.24		16.8
11.2	35.84		14
7.84	33.04		12.88
11.2	30.8		21.28
17.36	16.24		28.56
16.24	33.6		12.88
20.72	22.4		9.52
21.28	47.6		8.96
17.36	19.04		15.12
5.6	10.08		12.88
10.08	9.52		5.6
28	23.52		51.52
15.68	22.4		12.88
31.92	10.64		15.68
11.2	31.36		25.76
19.04	31.92		17.92
14.56	16.8		38.08
13.44	17.36		13.44
9.52	5.04		10.64
16.24	10.64		18.48
21.28	11.2		17.92
12.32	17.92		17.36
19.6	20.16		19.6
45.92	17.92		22.4
11.76	8.96		9.52
18.48	14.56		22.4
50.96	25.76		11.76
5.6	16.24		17.92
30.24	10.08		14
9.52	13.44		10.64
5.04	12.88		20.72
19.6	13.44		12.88
15.68	8.96		16.8
17.92	16.24		15.12
14.56	26.88		13.44
15.12	23.52		29.68
12.32	21.28		16.8
26.88	23.52		20.16
71.12	9.52		19.04
22.4	19.04		25.2
43.68	32.48		14.56
9.52	27.44		26.88
5.6	22.4		17.92
19.6	21.28		13.44
14.56	11.76		10.64
17.92	28		12.32
12.32	16.24		10.64
38.64	24.08		11.2
15.68	38.64		21.84
15.12	25.76		16.24
28	30.8		6.16
39.76	24.08		14
14	35.84		31.36
15.12	16.24		30.8
24.08	20.72		10.08
14	25.76		20.16
36.4	21.84		10.64
26.88	22.96		10.64
33.6	11.76		7.28
16.8	15.12		12.88
18.48	14.56		16.8
14.56	8.4		62.16
17.92	15.12		17.36
31.36	25.76		21.28
14.56	15.12		20.16
19.04	6.72		22.96
21.28	39.2		22.96
15.68	22.96		16.24
30.24	37.52		17.92
26.88	37.52		31.92
17.36	12.32		12.88
15.12	11.2		44.8
25.2	14.56		16.8
49.28	11.2		15.12
17.92	10.64		17.92
26.88	30.24		22.4
16.24	15.68		7.84
15.12	22.4		11.2
16.8	25.2		19.04
25.2	15.68		28.56
23.52	22.4		43.12
14.56	20.72		18.48
26.88	13.44		16.8
19.04	28		14.56
18.48	27.44		12.88
44.8	22.4		15.68
24.08	14.56		15.68
35.84	26.32		16.8
24.08	15.12		12.32
19.04	17.92		15.68
34.16	29.68		6.16
11.76	22.4		21.84
23.52	28		26.88
29.68	25.2		15.12
17.92	14.56		14
15.12	21.28		11.2
17.36	20.72		17.36
21.28	22.96		19.6
28	23.52		22.96
14	23.52		16.24
13.44	19.6		15.12
8.96	26.32		11.2
21.28	11.2		15.68
19.04	8.4		11.76
17.92	14.56		10.64
34.16	21.84		14
24.08	16.24		10.08
29.12	38.64		7.28
12.88	8.4		22.4
47.04	15.12		20.16
21.28	15.12		22.4
17.92	12.32		18.48
35.28	15.68		14
20.16	12.32		27.44
20.16	19.04		22.96
25.76	18.48		12.32
19.6	22.96		7.84
13.44	19.6		10.64
14	59.92		17.92
12.32	38.08		34.16
20.72	14.56		8.4
35.84	15.12		18.48
8.96	45.36		26.88
18.48	21.28		33.04
6.72	43.68		12.88
31.36	28		8.96
14	26.88		10.64
9.52	23.52		18.48
19.6	33.04		10.64
28.56	16.24		20.72
50.96	25.76		11.76
15.68	31.36		19.04
20.16	31.36		7.84
26.32	35.28		13.44
20.72	20.16		15.68
24.08	12.88		25.2
11.2	22.4		10.64
8.4	24.08		17.92
20.16	28.56		23.52
34.72	17.92		21.28
20.72	22.4		13.44
11.76	64.4		8.96
15.12	62.16		16.8
23.52	21.84		26.88
22.4	34.72		17.36
16.24	16.8		17.92
15.68	15.68		16.8
28.56	19.04		14
24.08	21.84		15.68
58.8	25.76		15.68
42.56	17.36		25.2
12.88	21.84		16.8
13.44	28.56		20.16
20.16	26.88		21.28
11.2	22.4		16.8
9.52	21.84		25.76
16.8	24.08		24.64
32.48	12.88		11.76
19.6	23.52		26.32
29.68	24.64		47.6
15.12	22.4		17.36
7.84	41.44		14.56
11.2	49.28		15.12
6.72	26.88		26.88
25.76	24.08		25.2
49.84	26.32		16.24
27.44	22.4		15.12
19.6	21.84		17.92
31.92	17.36		11.2
17.92	10.64		10.08
55.44	26.88		26.88
17.92	20.72		18.48
20.72	26.32		25.76
6.16	28.56		6.72
26.88	20.16		18.48
12.88	11.2		12.32
7.84	14.56		14.56
10.08	17.92		14
14.56	18.48		17.36
14.56	22.96		28
13.44	41.44		20.72
15.12	16.8		14.56
46.48	21.84		18.48
16.8	16.8		28.56
33.6	19.6		15.12
30.8	28.56		19.6
30.8	31.36		42.56
17.36	47.04		25.76
8.4	34.72		16.24
10.08	11.2		12.88
20.72	12.88		9.52
16.24	8.96		32.48
12.32	18.48		24.64
19.04	28.56		17.92
14.56	16.8		12.32
27.44	30.8		12.88
15.12	25.2		28.56
11.2	15.12		16.8
14	26.88		11.2
14	14.56		21.28
21.84	39.2		7.28
12.88	16.24		10.08
19.04	20.72		24.64
11.76	10.64		22.4
13.44	14.56		12.32
19.04	16.8		20.16
17.36	14.56		10.08
44.8	18.48		11.76
14.56	14		11.76
12.32	19.6		15.12
11.76	34.16		17.36
12.32	26.32		17.36
20.16	22.4		19.04
29.68	13.44		17.92
14	17.36		28
10.64	16.8		14
12.32	34.16		26.32
10.08	33.6		40.32
11.76	28.56		12.32
17.92	11.2		28.56
30.24	21.84		24.08
20.16	25.2		24.64
21.28	6.72		7.28
14.56	14		13.44
18.48	19.04		22.96
17.36	14		21.28
26.88	43.12		15.68
29.12	25.76		30.8
28	41.44		60.48
16.8	21.84		47.6
29.12	15.68		20.72
24.64	22.96		25.76
17.36	19.6		20.72
15.68	15.68		23.52
15.68	8.96		8.4
7.28	16.24		22.4
12.32	19.04		33.6
10.64	9.52		6.72
12.32	20.16		21.28
34.72	35.28		19.6
12.88	29.12		58.8
26.88	8.4		33.6
29.68	34.16		43.12
12.88	20.72		35.84
31.92	21.28		11.76
19.04	20.16		43.68
25.2	29.12		44.24
49.28	22.96		31.92
25.76	11.2		20.16
11.76	38.64		28
19.04	17.92		8.96
20.72	17.92		28
21.84	22.96		71.68
22.96	10.64		75.6
14.56	31.36		7.84
15.68	7.84		7.28
24.08	23.52		10.64
33.04	26.88		6.72
15.68	11.2		28.56
17.36	12.32		14
20.72	16.24		49.84
17.36	6.16		16.8
20.16	12.32		11.2
27.44	17.36		11.76
25.76	24.64		38.64
17.92	19.6		15.68
13.44	25.2		10.08
8.4	17.36		21.28
26.32	24.08		14.56
22.4	31.36		51.52
19.6	26.32		30.24
22.96	16.24		33.6
14	8.96		28.56
31.36	14		19.6
24.64	16.8		21.28
10.64	10.08		7.84
20.72	22.4		18.48
26.32	26.32		41.44
29.68	12.88		25.76
52.08	17.92		26.88
26.88	18.48		42.56
24.64	14		29.12
26.88	36.4		22.96
23.52	29.68		22.96
8.4	17.36		10.08
43.68	20.72		16.8
16.8	24.08		16.8
8.4	10.64		24.64
54.88	20.72		22.4
50.4	15.12		18.48
33.04	56		13.44
34.16	30.8		22.4
23.52	17.92		49.84
10.08	36.4		19.6
15.12	26.88		14
20.72	16.24		71.12
17.92	26.88		24.64
24.64	27.44		73.92
25.76	27.44		71.12
24.08	24.08		50.4
12.88	18.48		16.24
44.24	17.36		22.4
14.56	52.08		14.56
21.28	37.52		19.04
22.96	31.92		13.44
16.24	24.08		10.64
11.2	21.28		16.24
15.68	12.32		8.96
19.04	24.08		15.12
22.4	43.68		15.68
20.72	28.56		42.56
36.4	42		33.6
38.08	33.04		21.28
48.16	24.08		12.88
	13.44		15.68
	14.56		17.92
	29.12		14.56
	17.36		15.12
	38.64		49.28
	31.36		21.28
	22.96		22.4
	29.12		22.4
	30.8		21.28
	44.8		13.44
	17.36		8.96
	44.24		17.36
	27.44		16.24
	27.44		11.76
	29.12		24.08
	31.36		34.16
	31.92		34.72
	50.96		12.88
			8.96
			7.28
			18.48
			11.2
			19.6
			16.8
			20.72
			17.92
			25.2
			43.12
			21.28
			35.28
			36.96
			31.92
			24.08
			12.32
			30.8
			28.56
			26.32
			13.44
			48.16
			19.6
			28.56
			17.92
			10.08
			21.84
			12.32
			8.4
			14
			9.52
			14
			17.36
			8.96
			12.32
			13.44
			16.8
			7.84
			17.36
			27.44
			22.4
			33.04
			24.64
			11.2
			28
			21.84
			7.84
			16.8
			8.4
			18.48
			21.84
			16.24
			11.76
			29.68
			13.44
			12.32
			14
			11.76
			7.28
			52.08
			29.12
			16.8
			19.04
			32.48
			16.24
			26.88
			20.72
			14
			16.24
			34.16
			36.4
			19.04
			8.4
			11.76
			42
			15.68
			18.48
			15.12
			26.88
			25.2
			21.28
			33.04
			21.84
			30.24
			26.32
			20.16
			20.72
			48.16
			31.92
			11.2
			12.32
			12.88
			12.32
			33.6
			24.64
			21.84
			28.56
			26.32
			26.88
			19.04
			30.24
			19.04
			16.8
			11.76
			28
			16.24
			19.04
			39.76
			23.52
			14.56
			16.8
			11.76
			10.08
			15.12
			8.96
			111.44
			24.64
			17.36
			6.72
			11.2
			11.2
			11.76
			20.72
			29.68
