# Supplementary material for: Targeting chondroitinase ABC to axons enhances the ability of chondroitinase to promote neurite outgrowth and sprouting
Source: PLoS One. 2020 Jan 21;15(1):e0221851. doi: 10.1371/journal.pone.0221851 (PMC6974052; doi:10.1371/journal.pone.0221851)
Supplement: S1 File — (ZIP) [file pone.0221851.s008.zip › Supplementary material raw data/Table 2 Neurite lengths..xlsx]

## Sheet: Sheet1
Control	LVABC	VO(OH)Pic	LVABC+VO(OH)Pic
115.88	82.03	61.16	62.66
51.87	55.81	42.81	63.45
55.64	43.85	122.31	76.08
50.8	51.1	68.68	82.97
52.61	46.35	82.91	51.62
68.81	51.83	66.39	42.14
58.64	75.51	113.26	45.66
68.58	53.9	114.28	60.45
45.28	67.12	75.69	51.27
59.92	71.49	83.17	77.92
63.87	78.76	51.38	55.89
80.51	67.86	64.27	42.1
48.5	52.2	39.83	38.11
84.41	84.44	54.69	217.47
50.39	77.34	97.59	72.4
40.14	82.28	71.86	68.39
106.58	54.82	49.42	54.39
65.48	80.72	41.39	82.41
51.98	60.16	36.46	67.69
54.66	49.47	121.95	63.16
68	103.43	66.94	93.29
62.11	119.03	63.87	56.45
71.54	74.67	47.53	56.43
65.14	40.66	36.2	73.78
54.38	93.44	82.98	67.48
47.02	69.88	93.45	116.48
55.58	66.41	65.94	45.74
47.79	84.44	90.86	51.46
51.86	49.31	41.94	121.51
83.17	35.87	110.94	54.12
48.99	36.58	136.16	54.77
100.27	68.79	42.83	47.21
53.9	46.35	96.38	46.23
56.15	64.47	50.75	47.11
46.21	83.32	165.78	55.24
58.84	68.33	88.02	137.9
60.53	40.53	80.45	57.87
86.71	45.22	71.01	101.76
71.1	104.71	81.79	81.87
46.6	74.19	55.89	111.77
71.94	59.37	63.35	69.01
41.52	66.08	93.1	98.42
33.77	74.91	119.31	51.31
96.34	91.05	68.16	70.02
48.54	46.43	78.07	37.67
54.47	95.7	92.19	123.55
69.3	50.97	67.91	66.22
67.36	52.89	72.47	81.14
107.72	90.18	77.88	76.42
59.2	52.22	64.48	156.8
115.29	84.68	57.68	47.7
50.97	64.46	79.94	49.82
47.51	70.17	44.02	70.45
41.36	79.91	57.11	42.48
66.51	56.16	121.11	157.7
63.37	62.01	45.53	47.13
68.91	51.16	57.96	89.77
69.97	64.83	66.5	65.24
47.68	71.77	52.02	67.28
69.16	107.06	71.64	59.08
47.09	102.9	56.71	51.38
133.91	129.97	68.27	54.86
117.94	51.76	55.41	65.61
55.04	124.45	57.04	76.06
76.11	128.45	43.85	68.88
69.96	137.44	38.88	81.31
72.15	154.43	74.99	81.23
64.71	138.88	60.44	71.5
59.97	72.38	67.78	92.98
88.17	74.39	68.32	78.19
37.09	78.63	87.91	83.35
82.97	41.06	51.9	70.62
77.15	65.08	79.93	71.19
41.66	50.17	60.8	93.72
78.82	98.16	59.45	75.68
70.6	80.16	122.96	68.19
43.82	59.03	79.18	84.16
61.54	47.56	85.51	80.91
90.64	95.09	85.83	82.88
60.12	78.39	56.85	108.1
47.01	71.08	57.14	88.78
137.32	79.9	51.65	84.16
92.35	61.33	80.87	61.1
58.7	46.79	64.59	54.9
42.34	51.51	53.25	29.55
70.08	42.85	79.71	164.41
53.06	61.62	64.79	61.56
48.46	89.5	62.52	77.57
85.51	136.31	53.81	85.79
38.7	49.32	116.89	94.94
